# Supplementary material for: Harmonisation of in-silico next-generation sequencing based methods for diagnostics and surveillance
Source: Sci Rep. 2022 Aug 23;12:14372. doi: 10.1038/s41598-022-16760-9 (PMC9396611; doi:10.1038/s41598-022-16760-9)
Supplement: Supplementary file 1 — Supplementary Information 1. [file 41598_2022_16760_MOESM1_ESM.csv]

Supplementary Table S1: The detail of each isolate including: year of isolation, country, host animal, the originating institute and the antimicrobial susceptibility phenotype.
Strain ID	Year	Country	host	Institute	Azithromycin	Ampicillin	Cefotaxime	Ceftazidime	Chloramphenicol	Ciprofloxacin	Nalidixic Acid	Colistin	Gentamicin	Meropenem	Sulfamethoxazole	Tetracycline	Tigecyline	Trimethoprim
16165	2006	France	Cattle	ANSES	Sen	Res	Res	Res	Sen	Res	Res	Sen	Sen	Sen	Res	Res	Sen	Res
19442	2007	France	Cattle	ANSES	Sen	Res	Res	Res	Sen	Sen	Sen	Sen	Sen	Sen	Res	Res	Sen	Res
19463	2007	France	Cattle	ANSES	Sen	Res	Res	Sen	Res	Sen	Sen	Sen	Sen	Sen	Res	Res	Sen	Sen
19493	2007	France	Pig	ANSES	Sen	Res	Res	Res	Sen	Res	Res	Sen	Sen	Sen	Res	Res	Sen	Res
20071	2007	France	Cattle	ANSES	Res	Res	Res	Res	Sen	Res	Res	Sen	Res	Sen	Res	Res	Sen	Sen
20100	2007	France	Cattle	ANSES	Sen	Res	Res	Res	Res	Res	Res	Sen	Res	Sen	Res	Res	Sen	Res
20318	2008	France	Cattle	ANSES	Sen	Res	Res	Res	Res	Res	Res	Res	Res	Sen	Res	Res	Sen	Res
20319	2008	France	Cattle	ANSES	Res	Res	Res	Res	Res	Res	Res	Res	Res	Sen	Res	Res	Sen	Res
22018	2008	France	Cattle	ANSES	Sen	Res	Res	Res	Sen	Sen	Sen	Sen	Sen	Sen	Res	Res	Sen	Sen
22204	2008	France	Dog	ANSES	Sen	Res	Res	Res	Res	Res	Res	Sen	Res	Sen	Res	Res	Sen	Res
22570	2009	France	Cattle	ANSES	Sen	Res	Res	Res	Res	Res	Res	Sen	Sen	Sen	Res	Res	Sen	Res
24424	2009	France	Cattle	ANSES	Sen	Res	Res	Res	Sen	Sen	Sen	Sen	Sen	Sen	Res	Sen	Sen	Sen
26459	2010	France	Cattle	ANSES	Sen	Res	Res	Res	Res	Res	Res	Sen	Res	Sen	Res	Res	Sen	Res
26515	2010	France	Cattle	ANSES	Sen	Res	Res	Res	Res	Res	Res	Res	Sen	Sen	Res	Res	Sen	Sen
27259	2011	France	Horse	ANSES	Sen	Res	Res	Res	Res	Sen	Sen	Sen	Res	Sen	Res	Res	Sen	Res
27838	2011	France	Cattle	ANSES	Sen	Res	Res	Res	Res	Res	Res	Res	Res	Sen	Res	Res	Sen	Res
30457	2011	France	Cattle	ANSES	Res	Res	Res	Res	Sen	Res	Res	Sen	Sen	Sen	Res	Res	Sen	Res
30517	2012	France	Cattle	ANSES	Sen	Res	Res	Res	Res	Res	Res	Sen	Res	Sen	Res	Res	Sen	Res
31177	2012	France	Cattle	ANSES	Sen	Res	Res	Res	Res	Res	Res	Sen	Res	Sen	Res	Res	Sen	Res
32580	2012	France	Cattle	ANSES	Res	Res	Res	Res	Sen	Res	Res	Sen	Sen	Sen	Res	Res	Sen	Res
32751	2012	France	Cattle	ANSES	Sen	Res	Res	Sen	Res	Sen	Sen	Res	Res	Sen	Res	Res	Sen	Res
33232	2013	France	Cattle	ANSES	Sen	Res	Res	Sen	Res	Res	Res	Sen	Res	Sen	Res	Res	Sen	Res
33848	2013	France	Cattle	ANSES	Sen	Res	Res	Res	Res	Res	Res	Sen	Res	Sen	Res	Res	Sen	Res
34250	2013	France	Cattle	ANSES	Res	Res	Res	Res	Sen	Res	Res	Sen	Sen	Sen	Res	Res	Sen	Res
34355	2013	France	Dog	ANSES	Sen	Res	Res	Res	Sen	Res	Res	Sen	Res	Sen	Res	Res	Sen	Res
34519	2013	France	Cattle	ANSES	Sen	Res	Res	Res	Res	Res	Res	Sen	Sen	Sen	Res	Res	Sen	Res
34560	2013	France	Cattle	ANSES	Sen	Res	Res	Res	Sen	Res	Res	Sen	Sen	Sen	Res	Res	Sen	Sen
34823	2013	France	Cattle	ANSES	Sen	Res	Res	Res	Res	Res	Res	Sen	Sen	Sen	Res	Res	Sen	Res
34961	2013	France	Dog	ANSES	Sen	Res	Res	Res	Sen	Res	Res	Sen	Sen	Sen	Res	Sen	Sen	Sen
35612	2014	France	Cattle	ANSES	Sen	Res	Res	Res	Sen	Sen	Res	Sen	Sen	Sen	Res	Res	Sen	Res
35801	2013	France	Dog	ANSES	Res	Res	Res	Res	Sen	Res	Res	Sen	Sen	Sen	Res	Res	Sen	Res
35807	2013	France	Dog	ANSES	Sen	Res	Res	Res	Sen	Res	Res	Sen	Sen	Sen	Sen	Sen	Sen	Sen
38947	2014	France	Cattle	ANSES	Sen	Res	Res	Res	Sen	Sen	Sen	Sen	Sen	Sen	Res	Res	Sen	Res
38948	2014	France	Cattle	ANSES	Sen	Res	Res	Res	Res	Sen	Sen	Sen	Sen	Sen	Res	Res	Sen	Res
39774	2014	France	Dog	ANSES	Sen	Res	Res	Res	Sen	Res	Res	Sen	Res	Sen	Sen	Sen	Sen	Sen
39928	2015	France	Cattle	ANSES	Sen	Res	Res	Res	Res	Res	Res	Sen	Sen	Sen	Res	Res	Sen	Res
39932	2014	France	Cattle	ANSES	Res	Res	Res	Res	Sen	Res	Res	Res	Sen	Sen	Res	Res	Sen	Res
41161	2015	France	Cattle	ANSES	Res	Res	Res	Res	Res	Res	Res	Res	Res	Sen	Res	Res	Sen	Res
41726	2015	France	Rabbit	ANSES	Sen	Res	Res	Res	Res	Res	Res	Sen	Sen	Sen	Res	Res	Sen	Sen
42503	2016	France	Dog	ANSES	Sen	Res	Res	Res	Res	Res	Res	Sen	Sen	Sen	Sen	Res	Sen	Res
42507	2015	France	Dog	ANSES	Sen	Res	Res	Res	Sen	Sen	Sen	Sen	Sen	Sen	Sen	Sen	Sen	Sen
42865	2015	France	Cattle	ANSES	Sen	Res	Res	Sen	Sen	Sen	Res	Sen	Sen	Sen	Sen	Res	Sen	Sen
43398	2016	France	Cattle	ANSES	Sen	Res	Res	Res	Res	Sen	Sen	Sen	Sen	Sen	Res	Res	Sen	Res
43446	2015	France	Cattle	ANSES	Sen	Res	Res	Res	Res	Res	Res	Sen	Res	Sen	Res	Res	Sen	Res
43661	2016	France	Cattle	ANSES	Sen	Res	Res	Res	Sen	Res	Res	Sen	Res	Sen	Res	Res	Sen	Res
44091	2016	France	Dog	ANSES	Sen	Res	Res	Sen	Sen	Res	Res	Sen	Sen	Sen	Res	Sen	Sen	Sen
44574	2016	France	Cattle	ANSES	Sen	Res	Res	Res	Res	Sen	Sen	Sen	Res	Sen	Res	Sen	Sen	Res
44585	2016	France	Cattle	ANSES	Res	Res	Res	Res	Res	Res	Res	Sen	Res	Sen	Res	Res	Sen	Res
44743	2016	France	Cattle	ANSES	Res	Res	Res	Sen	Res	Res	Res	Sen	Res	Sen	Res	Res	Sen	Res
2017_3481	2017	UK	Pig	APHA	Sen	Res	Res	Res	Res	Res	Res	Sen	Res	Sen	Res	Res	Sen	Res
2017_3509	2017	UK	Pig	APHA	Sen	Res	Res	Res	Sen	Sen	Sen	Sen	Res	Sen	Res	Res	Sen	Res
2017_3535	2017	UK	Pig	APHA	Sen	Res	Res	Res	Res	Sen	Sen	Sen	Sen	Sen	Res	Sen	Sen	Res
2017_3569	2017	UK	Pig	APHA	Sen	Res	Res	Res	Sen	Res	Sen	Sen	Sen	Sen	Res	Res	Sen	Res
2017_3769	2017	UK	Pig	APHA	Res	Res	Res	Res	Res	Res	Res	Sen	Res	Sen	Res	Res	Sen	Res
2018_3825	2018	UK	Broiler	APHA	Sen	Res	Res	Res	Sen	Res	Res	Sen	Sen	Sen	Sen	Sen	Sen	Sen
2018_3914	2018	UK	Turkey	APHA	Sen	Res	Res	Res	Sen	Res	Res	Sen	Sen	Sen	Res	Res	Sen	Res
F1T1-M18	2017	UK	Pig	APHA	Sen	Sen	Sen	Sen	Res	Res	Res	Sen	Sen	Sen	Res	Res	Sen	Res
F1T1-M26	2017	UK	Pig	APHA	Res	Res	Res	Res	Sen	Res	Res	Sen	Sen	Sen	Res	Res	Sen	Res
F1T1-M51	2017	UK	Pig	APHA	Sen	Res	Res	Sen	Sen	Sen	Sen	Sen	Sen	Sen	Sen	Res	Sen	Sen
F1T1-M53	2017	UK	Gull	APHA	Sen	Sen	Sen	Sen	Res	Res	Res	Sen	Sen	Sen	Res	Res	Sen	Res
F1T1-M65	2017	UK	Gull	APHA	Sen	Res	Res	Res	Sen	Sen	Sen	Sen	Sen	Sen	Res	Res	Sen	Sen
F1T1-WGS77	2017	UK	Pig	APHA	Sen	Res	Sen	Sen	Res	Res	Res	Sen	Sen	Sen	Res	Res	Sen	Res
F1T2-S43	2018	UK	Pig	APHA	Sen	Sen	Sen	Sen	Sen	Sen	Sen	Sen	Sen	Sen	Sen	Sen	Sen	Sen
F1T2-S83	2018	UK	Pig	APHA	Res	Res	Sen	Sen	Res	Res	Res	Sen	Sen	Sen	Res	Res	Sen	Res
F1T3-S117	2018	UK	Pig	APHA	Sen	Res	Res	Res	Sen	Sen	Sen	Sen	Sen	Sen	Res	Sen	Sen	Sen
F1T3-S118	2018	UK	Pig	APHA	Sen	Res	Res	Res	Sen	Res	Sen	Sen	Sen	Sen	Sen	Res	Sen	Res
F1T3-S130	2018	UK	Gull	APHA	Sen	Res	Sen	Sen	Sen	Sen	Sen	Sen	Sen	Sen	Sen	Res	Sen	Sen
F1T3-S138	2018	UK	Gull	APHA	Sen	Res	Res	Res	Sen	Sen	Sen	Sen	Sen	Sen	Res	Res	Sen	Res
F1T3-S141	2018	UK	Gull	APHA	Sen	Res	Res	Res	Sen	Res	Res	Sen	Sen	Sen	Res	Res	Sen	Res
F1T3-S8	2018	UK	Pig	APHA	Sen	Res	Sen	Sen	Sen	Sen	Sen	Sen	Sen	Sen	Res	Res	Sen	Res
F1T3-S80	2018	UK	Pig	APHA	Res	Res	Sen	Sen	Sen	Res	Res	Sen	Sen	Sen	Res	Res	Sen	Res
F1T3-S87	2018	UK	Pig	APHA	Sen	Sen	Sen	Sen	Res	Res	Res	Sen	Sen	Sen	Res	Sen	Sen	Res
F1T4-S50	2019	UK	Pig	APHA	Sen	Res	Sen	Sen	Sen	Res	Res	Sen	Sen	Sen	Res	Res	Sen	Sen
F1T4-S67	2019	UK	Pig	APHA	Res	Res	Sen	Sen	Res	Res	Res	Sen	Sen	Sen	Res	Res	Sen	Res
F1T5-S20	2019	UK	Pig	APHA	Sen	Res	Res	Res	Sen	Sen	Sen	Sen	Sen	Sen	Res	Res	Sen	Sen
F1T5-S42	2019	UK	Pig	APHA	Sen	Res	Res	Res	Res	Res	Res	Sen	Res	Sen	Res	Res	Sen	Res
F1T5-S57	2019	UK	Pig	APHA	Res	Res	Sen	Sen	Sen	Res	Res	Sen	Sen	Sen	Res	Res	Sen	Res
F2T2-S11	2018	UK	Pig	APHA	Sen	Res	Sen	Sen	Res	Sen	Sen	Sen	Sen	Sen	Res	Res	Sen	Res
F2T2-S15	2018	UK	Pig	APHA	Sen	Res	Sen	Sen	Res	Sen	Sen	Sen	Sen	Sen	Res	Res	Sen	Res
F2T3-S25	2018	UK	Pig	APHA	Sen	Res	Sen	Sen	Res	Res	Res	Sen	Sen	Sen	Res	Res	Sen	Res
F2T3-S30	2018	UK	Pig	APHA	Res	Res	Sen	Sen	Res	Res	Res	Sen	Res	Sen	Res	Res	Sen	Res
F2T4-S14	2019	UK	Pig	APHA	Sen	Res	Sen	Sen	Res	Sen	Sen	Sen	Sen	Sen	Res	Res	Sen	Res
F2T4-S38	2019	UK	Pig	APHA	Sen	Res	Res	Res	Sen	Res	Res	Sen	Sen	Sen	Res	Res	Sen	Res
F2T5-S23	2019	UK	Pig	APHA	Sen	Res	Sen	Sen	Res	Sen	Sen	Sen	Res	Sen	Res	Res	Sen	Res
F2T5-S37	2019	UK	Pig	APHA	Sen	Res	Sen	Sen	Res	Res	Res	Sen	Res	Sen	Res	Res	Sen	Res
F2T5-S9	2019	UK	Pig	APHA	Sen	Res	Sen	Sen	Res	Sen	Sen	Sen	Res	Sen	Res	Res	Sen	Res
BfR_15-AB00511	2015	Germany	Pig	BfR	Sen	Res	Res	Res	Sen	Res	Res	Sen	Sen	Sen	Res	Res	Sen	Sen
BfR_15-AB00580	2015	Germany	Pig	BfR	Sen	Res	Sen	Sen	Sen	Res	Sen	Sen	Sen	Sen	Res	Res	Sen	Sen
BfR_15-AB00626	2015	Germany	Pork	BfR	Sen	Res	Res	Res	Res	Sen	Sen	Res	Sen	Sen	Res	Res	Sen	Res
BfR_15-AB00713	2015	Germany	Pig	BfR	Sen	Res	Sen	Sen	Sen	Res	Res	Sen	Sen	Sen	Sen	Res	Sen	Res
BfR_15-AB00729	2015	Germany	Pig	BfR	Sen	Res	Res	Res	Sen	Res	Res	Sen	Sen	Sen	Res	Sen	Sen	Res
BfR_15-AB00754	2015	Germany	Pig	BfR	Sen	Res	Sen	Sen	Res	Sen	Sen	Res	Sen	Sen	Res	Res	Sen	Res
BfR_15-AB00786	2015	Germany	Pig	BfR	Sen	Res	Res	Res	Sen	Res	Res	Sen	Sen	Sen	Res	Sen	Sen	Res
BfR_15-AB00811	2015	Germany	Pig	BfR	Sen	Res	Res	Res	Res	Res	Res	Sen	Sen	Sen	Res	Res	Sen	Res
BfR_15-AB00812	2015	Germany	Pig	BfR	Sen	Res	Res	Res	Res	Res	Res	Sen	Sen	Sen	Sen	Res	Sen	Res
BfR_15-AB00925	2015	Germany	Pig	BfR	Sen	Res	Res	Res	Sen	Res	Res	Sen	Sen	Sen	Sen	Res	Sen	Sen
BfR_15-AB00926	2015	Germany	Pig	BfR	Sen	Res	Res	Res	Res	Res	Res	Sen	Res	Sen	Res	Sen	Sen	Res
BfR_15-AB01028	2015	Germany	Pig	BfR	Sen	Res	Res	Res	Sen	Res	Res	Sen	Sen	Sen	Res	Res	Sen	Res
BfR_15-AB01075	2015	Germany	Cattle	BfR	Sen	Res	Sen	Sen	Res	Res	Res	Sen	Sen	Sen	Res	Res	Sen	Res
BfR_15-AB01098	2015	Germany	Pig	BfR	Res	Res	Sen	Sen	Sen	Res	Res	Res	Res	Sen	Res	Res	Sen	Res
BfR_15-AB01101	2015	Germany	Pig	BfR	Sen	Res	Sen	Sen	Sen	Sen	Sen	Res	Sen	Sen	Sen	Res	Sen	Sen
BfR_15-AB01248	2015	Germany	Pig	BfR	Res	Res	Res	Res	Sen	Sen	Sen	Res	Sen	Sen	Res	Res	Sen	Sen
BfR_15-AB01300	2015	Germany	Pig	BfR	Res	Res	Res	Res	Res	Res	Res	Sen	Res	Sen	Res	Res	Sen	Res
BfR_15-AB01510	2015	Germany	Cattle	BfR	Sen	Res	Res	Res	Sen	Res	Res	Sen	Res	Sen	Res	Res	Sen	Res
BfR_15-AB01512	2015	Germany	Cattle	BfR	Sen	Res	Res	Res	Sen	Res	Sen	Sen	Sen	Sen	Res	Res	Sen	Res
BfR_15-AB01540	2015	Germany	Pig	BfR	Sen	Res	Sen	Res	Res	Sen	Sen	Sen	Sen	Sen	Res	Res	Sen	Res
BfR_15-AB01592	2015	Germany	Pig	BfR	Sen	Sen	Sen	Sen	Sen	Sen	Sen	Res	Sen	Sen	Sen	Res	Sen	Sen
BfR_15-AB01610	2015	Germany	Pig	BfR	Sen	Res	Sen	Sen	Sen	Sen	Sen	Res	Sen	Sen	Sen	Res	Sen	Res
BfR_15-AB01775	2015	Germany	Pig	BfR	Sen	Res	Sen	Sen	Sen	Sen	Sen	Res	Sen	Sen	Res	Res	Sen	Res
BfR_15-AB01776	2015	Germany	Pig	BfR	Sen	Res	Res	Res	Res	Res	Res	Res	Sen	Sen	Res	Res	Sen	Sen
BfR_15-AB01863	2015	Germany	Pig	BfR	Sen	Res	Res	Res	Sen	Res	Res	Res	Sen	Sen	Res	Res	Sen	Res
BfR_15-AB01897	2015	Germany	Pig	BfR	Sen	Res	Res	Res	Sen	Sen	Sen	Res	Sen	Sen	Res	Res	Sen	Res
BfR_15-AB01998	2015	Germany	Cattle	BfR	Sen	Res	Res	Res	Res	Res	Res	Sen	Res	Sen	Res	Res	Sen	Res
BfR_15-AB02002	2015	Germany	Cattle	BfR	Sen	Res	Sen	Sen	Res	Sen	Sen	Res	Res	Sen	Res	Res	Sen	Res
BfR_15-AB02008	2015	Germany	Cattle	BfR	Sen	Res	Sen	Sen	Sen	Res	Sen	Res	Sen	Sen	Res	Res	Sen	Res
BfR_15-AB02017	2015	Germany	Cattle	BfR	Sen	Res	Res	Res	Res	Res	Res	Sen	Sen	Sen	Res	Res	Sen	Res
BfR_15-AB02018	2015	Germany	Cattle	BfR	Res	Res	Res	Res	Res	Res	Res	Sen	Res	Sen	Res	Res	Sen	Res
BfR_15-AB02030	2015	Germany	Cattle	BfR	Res	Res	Res	Res	Res	Res	Res	Sen	Res	Sen	Res	Res	Sen	Res
BfR_15-AB02086	2015	Germany	Pig	BfR	Sen	Res	Sen	Sen	Res	Res	Res	Res	Sen	Sen	Res	Res	Sen	Res
BfR_15-AB02105	2015	Germany	Pig	BfR	Sen	Res	Res	Res	Sen	Res	Res	Sen	Res	Sen	Sen	Res	Sen	Sen
BfR_15-AB02134	2015	Germany	Cattle	BfR	Sen	Res	Res	Res	Sen	Res	Res	Sen	Sen	Sen	Res	Sen	Sen	Res
BfR_15-AB02169	2015	Germany	Pig	BfR	Sen	Res	Res	Res	Res	Sen	Sen	Res	Res	Sen	Res	Res	Sen	Res
BfR_16-AB00011	2016	Germany	Pork	BfR	Sen	Sen	Sen	Sen	Sen	Sen	Sen	Sen	Sen	Sen	Sen	Sen	Sen	Sen
BfR_16-AB00032	2016	Germany	Pig	BfR	Sen	Res	Sen	Sen	Sen	Sen	Sen	Res	Sen	Sen	Res	Res	Sen	Res
BfR_16-AB00061	2016	Germany	Pork	BfR	Sen	Sen	Sen	Sen	Sen	Sen	Sen	Sen	Sen	Sen	Sen	Sen	Sen	Sen
BfR_16-AB00229	2016	Germany	Beef	BfR	Sen	Sen	Sen	Sen	Sen	Sen	Sen	Sen	Sen	Sen	Sen	Sen	Sen	Sen
BfR_16-AB00231	2016	Germany	Pork	BfR	Sen	Sen	Sen	Sen	Sen	Sen	Sen	Sen	Sen	Sen	Sen	Sen	Sen	Sen
BfR_16-AB00233	2016	Germany	Pork	BfR	Sen	Sen	Sen	Sen	Sen	Sen	Sen	Sen	Sen	Sen	Sen	Sen	Sen	Sen
BfR_16-AB00399	2016	Germany	Pork	BfR	Sen	Res	Res	Res	Sen	Res	Res	Sen	Sen	Sen	Res	Res	Sen	Sen
BfR_16-AB00401	2016	Germany	Pork	BfR	Sen	Res	Res	Res	Res	Sen	Sen	Res	Sen	Sen	Res	Res	Sen	Res
BfR_16-AB00404	2016	Germany	Beef	BfR	Sen	Res	Res	Res	Res	Res	Sen	Sen	Sen	Sen	Res	Res	Sen	Res
BfR_16-AB00406	2016	Germany	Cattle	BfR	Sen	Res	Res	Res	Res	Res	Res	Sen	Sen	Sen	Res	Res	Sen	Res
BfR_16-AB00570	2016	Germany	Cattle	BfR	Sen	Sen	Sen	Sen	Sen	Sen	Sen	Sen	Sen	Sen	Sen	Sen	Sen	Sen
BfR_16-AB00572	2016	Germany	Cattle	BfR	Sen	Sen	Sen	Sen	Sen	Sen	Sen	Sen	Sen	Sen	Sen	Sen	Sen	Sen
BfR_16-AB00576	2016	Germany	Cattle	BfR	Sen	Sen	Sen	Sen	Sen	Sen	Sen	Sen	Sen	Sen	Sen	Sen	Sen	Sen
BfR_16-AB00872	2016	Germany	Turkey meat	BfR	Sen	Res	Res	Res	Sen	Res	Res	Res	Res	Sen	Res	Res	Sen	Res
ARDIG100	2019	France	Human	Institut Pasteur	Sen	Sen	Sen	Sen	Sen	Sen	Sen	Sen	Sen	Sen	Res	Sen	Sen	Sen
ARDIG106	2019	France	Human	Institut Pasteur	Sen	Res	Sen	Sen	Sen	Sen	Sen	Sen	Sen	Sen	Res	Sen	Sen	Sen
ARDIG108	2019	France	Human	Institut Pasteur	Sen	Res	Sen	Sen	Res	Res	Res	Sen	Res	Sen	Res	Sen	Sen	Res
ARDIG109	2019	France	Human	Institut Pasteur	Sen	Sen	Sen	Sen	Sen	Sen	Sen	Sen	Sen	Sen	Res	Sen	Sen	Sen
ARDIG110	2019	France	Human	Institut Pasteur	Sen	Res	Sen	Sen	Sen	Sen	Sen	Sen	Sen	Sen	Res	Sen	Sen	Sen
ARDIG113	2019	France	Human	Institut Pasteur	Sen	Res	Sen	Sen	Res	Sen	Sen	Sen	Sen	Sen	Res	Res	Sen	Res
ARDIG115	2019	France	Human	Institut Pasteur	Sen	Sen	Sen	Sen	Sen	Sen	Sen	Sen	Sen	Sen	Res	Sen	Sen	Sen
ARDIG117	2019	France	Human	Institut Pasteur	Res	Res	Res	Res	Res	Res	Res	Sen	Res	Sen	Res	Res	Sen	Res
ARDIG120	2019	France	Human	Institut Pasteur	Sen	Res	Sen	Sen	Sen	Res	Res	Sen	Sen	Sen	Res	Sen	Sen	Sen
ARDIG61	2019	France	Human	Institut Pasteur	Sen	Sen	Sen	Sen	Sen	Res	Res	Sen	Sen	Sen	Sen	Sen	Sen	Sen
ARDIG63	2019	France	Human	Institut Pasteur	Sen	Sen	Sen	Sen	Sen	Sen	Sen	Sen	Sen	Sen	Res	Res	Sen	Sen
ARDIG66	2019	France	Human	Institut Pasteur	Sen	Res	Res	Sen	Res	Sen	Sen	Sen	Sen	Sen	Res	Sen	Sen	Sen
ARDIG67	2019	France	Human	Institut Pasteur	Sen	Res	Sen	Sen	Sen	Sen	Sen	Sen	Sen	Sen	Res	Sen	Sen	Sen
ARDIG68	2019	France	Human	Institut Pasteur	Sen	Res	Res	Res	Sen	Res	Res	Sen	Res	Sen	Res	Sen	Sen	Sen
ARDIG71	2019	France	Human	Institut Pasteur	Res	Res	Res	Res	Sen	Res	Res	Sen	Res	Res	Res	Res	Sen	Res
ARDIG78	2019	France	Human	Institut Pasteur	Sen	Sen	Sen	Sen	Sen	Sen	Sen	Sen	Sen	Sen	Sen	Sen	Sen	Sen
ARDIG79	2019	France	Human	Institut Pasteur	Sen	Res	Sen	Sen	Sen	Res	Res	Sen	Sen	Sen	Res	Res	Sen	Res
ARDIG80	2019	France	Human	Institut Pasteur	Sen	Sen	Sen	Sen	Sen	Res	Res	Sen	Sen	Sen	Res	Res	Sen	Sen
ARDIG85	2019	France	Human	Institut Pasteur	Sen	Sen	Sen	Sen	Sen	Sen	Sen	Sen	Sen	Sen	Res	Sen	Sen	Sen
ARDIG88	2019	France	Human	Institut Pasteur	Sen	Res	Sen	Sen	Sen	Sen	Sen	Sen	Sen	Sen	Res	Sen	Sen	Sen
ARDIG90	2019	France	Human	Institut Pasteur	Sen	Res	Sen	Sen	Sen	Sen	Sen	Sen	Sen	Sen	Res	Sen	Sen	Sen
ARDIG91	2019	France	Human	Institut Pasteur	Sen	Res	Res	Res	Res	Res	Sen	Sen	Res	Sen	Res	Res	Sen	Res
ARDIG95	2019	France	Human	Institut Pasteur	Sen	Res	Sen	Sen	Sen	Sen	Sen	Sen	Sen	Sen	Res	Res	Sen	Sen
ARDIG99	2019	France	Human	Institut Pasteur	Res	Res	Res	Res	Sen	Res	Res	Sen	Sen	Sen	Res	Res	Sen	Res
CNR93A10	2015	France	Human	Institut Pasteur	Sen	Res	Res	Sen	Sen	Sen	Sen	Sen	Sen	Sen	Res	Sen	Sen	Sen
CNR93A5	2015	France	Human	Institut Pasteur	Res	Res	Res	Sen	Res	Res	Sen	Sen	Sen	Sen	Res	Res	Sen	Sen
CNR93B1	2015	France	Human	Institut Pasteur	Sen	Res	Res	Sen	Sen	Sen	Sen	Sen	Sen	Res	Sen	Sen	Sen	Sen
CNR93D10	2015	France	Human	Institut Pasteur	Sen	Res	Sen	Sen	Sen	Sen	Sen	Sen	Sen	Res	Sen	Sen	Sen	Sen
CNR93E7	2015	France	Human	Institut Pasteur	Res	Res	Sen	Sen	Sen	Sen	Sen	Sen	Sen	Sen	Res	Res	Sen	Res
CNR93F5	2015	France	Human	Institut Pasteur	Sen	Res	Res	Sen	Sen	Sen	Sen	Sen	Sen	Res	Res	Res	Sen	Sen
CNR93H10	2015	France	Human	Institut Pasteur	Res	Res	Res	Res	Sen	Res	Res	Sen	Res	Res	Res	Sen	Sen	Res
CNR93H4	2015	France	Human	Institut Pasteur	Res	Res	Res	Res	Res	Res	Res	Sen	Sen	Res	Res	Res	Sen	Res
CNR93I1	2015	France	Human	Institut Pasteur	Res	Res	Res	Res	Sen	Res	Res	Sen	Res	Res	Res	Sen	Sen	Res
CNR93I2	2015	France	Human	Institut Pasteur	Sen	Res	Res	Sen	Sen	Sen	Sen	Sen	Sen	Res	Sen	Sen	Sen	Sen
CNR93I8	2015	France	Human	Institut Pasteur	Res	Res	Res	Res	Sen	Res	Res	Sen	Sen	Res	Sen	Res	Sen	Res
CNR94B4	2015	France	Human	Institut Pasteur	Sen	Res	Res	Res	Sen	Res	Res	Sen	Res	Res	Res	Sen	Sen	Res
CNR94B8	2015	France	Human	Institut Pasteur	Res	Res	Res	Sen	Sen	Sen	Sen	Sen	Sen	Res	Sen	Sen	Sen	Res
CNR94C2	2015	France	Human	Institut Pasteur	Sen	Res	Sen	Sen	Sen	Sen	Sen	Sen	Sen	Res	Sen	Sen	Sen	Sen
CNR94C4	2015	France (Polynesia)	Human	Institut Pasteur	Res	Res	Res	Res	Sen	Res	Res	Sen	Res	Res	Res	Res	Sen	Res
CNR94E1	2015	France	Human	Institut Pasteur	Sen	Res	Sen	Sen	Sen	Sen	Sen	Sen	Sen	Res	Sen	Sen	Sen	Sen
CNR94F5	2015	France	Human	Institut Pasteur	Sen	Res	Res	Sen	Sen	Sen	Res	Sen	Sen	Res	Res	Res	Sen	Res
CNR94F7	2015	France	Human	Institut Pasteur	Res	Res	Res	Sen	Sen	Sen	Res	Sen	Sen	Res	Res	Res	Sen	Res
CNR94G1	2015	France	Human	Institut Pasteur	Sen	Res	Res	Sen	Sen	Sen	Sen	Sen	Sen	Res	Res	Res	Sen	Res
CNR94J2	2015	France	Human	Institut Pasteur	Sen	Res	Res	Sen	Sen	Sen	Sen	Sen	Sen	Res	Res	Res	Sen	Res
CNR95A1	2015	France	Human	Institut Pasteur	Res	Res	Res	Res	Sen	Res	Res	Sen	Res	Res	Res	Sen	Sen	Res
CNR95A5	2015	France	Human	Institut Pasteur	Res	Res	Res	Sen	Sen	Sen	Res	Sen	Res	Res	Res	Res	Sen	Res
CNR95B4	2015	France	Human	Institut Pasteur	Sen	Res	Res	Res	Sen	Sen	Sen	Sen	Sen	Sen	Sen	Sen	Sen	Sen
CNR95B7	2015	France	Human	Institut Pasteur	Sen	Res	Res	Sen	Sen	Sen	Sen	Sen	Sen	Res	Sen	Sen	Sen	Sen
CNR95C4	2015	France	Human	Institut Pasteur	Sen	Res	Res	Sen	Sen	Res	Res	Sen	Sen	Res	Res	Res	Sen	Res
CNR95G8	2015	France	Human	Institut Pasteur	Res	Res	Res	Sen	Sen	Sen	Sen	Sen	Res	Res	Res	Res	Sen	Res
NVI_10-2016-40-17200_S27	2016	Norway	Broiler	NVI	NA	Res	Res	Res	Sen	Sen	Sen	Sen	Sen	Sen	Res	Sen	Sen	Sen
NVI_103-2009-01-3064-2-T_S102_L005	2009	Norway	Broiler	NVI	NA	Sen	Sen	Sen	Sen	Res	Res	Sen	Sen	Sen	Res	Res	Sen	Res
NVI_11-2016-22-363_S26_L001	2016	Norway	Chicken meat	NVI	NA	Res	Res	Res	Sen	Sen	Sen	Sen	Res	Sen	Res	Res	Sen	Sen
NVI_114-2012-01-5998_S30	2012	Norway	Chicken meat	NVI	NA	Res	Res	Res	Sen	Sen	Sen	Sen	Sen	NA	Sen	Sen	NA	Sen
NVI_131-2014-01-1673_S58	2014	Norway	Chicken meat	NVI	NA	Res	Res	Res	Sen	Sen	Sen	Sen	Sen	Sen	Res	Res	Sen	Sen
NVI_133-2016-02-531-2-S_S82_L005	2016	Norway	Wild bird	NVI	NA	Res	Res	Res	Sen	Res	Res	Sen	Sen	Sen	Res	Res	Sen	Res
NVI_137-2016-02-620-2-S_S35_L005	2016	Norway	Wild bird	NVI	NA	Res	Res	Res	Sen	Res	Res	Sen	Sen	Sen	Sen	Res	Sen	Sen
NVI_139-2014-01-3678_S60	2014	Norway	Chicken meat	NVI	NA	Res	Res	Res	Sen	Sen	Sen	Sen	Sen	Sen	Res	Sen	Sen	Sen
NVI_140-2014-01-3681_S84	2014	Norway	Chicken meat	NVI	NA	Res	Res	Res	Sen	Sen	Sen	Sen	Sen	Sen	Res	Res	Sen	Sen
NVI_14-2015-01-2097-1-S_S187_L006	2015	Norway	Pig	NVI	NA	Res	Sen	Sen	Sen	Res	Sen	Sen	Sen	Sen	Sen	Res	Sen	Sen
NVI_142-2014-01-3683_S132	2014	Norway	Chicken meat	NVI	NA	Res	Res	Res	Sen	Sen	Sen	Sen	Sen	Sen	Sen	Sen	Sen	Sen
NVI_146-2014-01-5104_S38	2014	Norway	Chicken meat	NVI	NA	Res	Res	Res	Sen	Sen	Sen	Sen	Sen	Sen	Sen	Sen	Sen	Sen
NVI_153-2016-17-148-1-S_S37_L005	2016	Norway	Red fox	NVI	NA	Res	Sen	Sen	Res	Res	Res	Sen	Sen	Sen	Res	Res	Sen	Res
NVI_155-2016-17-164-1-S_S61_L005	2016	Norway	Red fox	NVI	NA	Res	Sen	Sen	Sen	Res	Res	Sen	Sen	Sen	Res	Res	Sen	Res
NVI_156-2014-01-7149_S88	2014	Norway	Chicken meat	NVI	NA	Res	Res	Res	Sen	Sen	Sen	Sen	Sen	Sen	Sen	Sen	Sen	Sen
NVI_157-2014-01-7282_S112	2014	Norway	Chicken meat	NVI	NA	Res	Res	Res	Sen	Sen	Sen	Sen	Sen	Sen	Sen	Sen	Sen	Sen
NVI_159-2016-17-225-1-S_S109_L005	2016	Norway	Red fox	NVI	NA	Res	Sen	Sen	Res	Res	Res	Sen	Res	Sen	Res	Res	Sen	Res
NVI_16-2015-01-2309-1-S_S211_L006	2015	Norway	Pig	NVI	NA	Res	Sen	Sen	Sen	Res	Sen	Sen	Sen	Sen	Res	Sen	Sen	Sen
NVI_162-2016-17-257-1-S_S50_L005	2016	Norway	Red fox	NVI	NA	Sen	Sen	Sen	Sen	Res	Sen	Sen	Sen	Sen	Sen	Res	Sen	Sen
NVI_165-2016-22-665_S114	2016	Norway	Chicken meat	NVI	NA	Res	Res	Res	Sen	Sen	Sen	Sen	Res	Sen	Sen	Res	Sen	Sen
NVI_170-2016-17-292-1-S_S51_L005	2016	Norway	Red fox	NVI	NA	Sen	Sen	Sen	Res	Res	Sen	Sen	Sen	Sen	Sen	Sen	Sen	Sen
NVI_176-2016-17-340-1-S_S123_L005	2016	Norway	Red fox	NVI	NA	Res	Sen	Sen	Sen	Res	Sen	Sen	Sen	Sen	Sen	Res	Sen	Sen
NVI_176-2016-22-1158_S188	2016	Norway	Chicken meat	NVI	NA	Res	Res	Res	Sen	Sen	Sen	Sen	Sen	Sen	Sen	Sen	Sen	Sen
NVI_178-2016-40-21270_S46	2016	Norway	Broiler	NVI	NA	Res	Res	Res	Sen	Sen	Sen	Sen	Sen	Sen	Res	Sen	Sen	Sen
NVI_179-2016-17-377-1-S_S64_L005	2016	Norway	Red fox	NVI	NA	Res	Res	Res	Sen	Res	Res	Sen	Sen	Sen	Sen	Res	Sen	Res
NVI_185-2016-17-423-1-S_S41_L005	2016	Norway	Red fox	NVI	NA	Res	Sen	Sen	Sen	Res	Sen	Sen	Sen	Sen	Sen	Res	Sen	Sen
NVI_187-2016-17-485-1-S_S65_L005	2016	Norway	Red fox	NVI	NA	Res	Res	Res	Sen	Res	Sen	Sen	Sen	Sen	Sen	Res	Sen	Sen
NVI_188-2016-17-546_S77_L005	2016	Norway	Red fox	NVI	NA	Res	Sen	Sen	Res	Res	Res	Sen	Sen	Sen	Res	Res	Sen	Res
NVI_21-2012018384_S51_L001	2012	Norway	Broiler	NVI	NA	Res	Res	Res	Sen	Sen	Sen	Sen	Sen	NA	Res	Sen	NA	Res
NVI_22-2012019649_S63_L001	2012	Norway	Broiler	NVI	NA	Res	Res	Res	Sen	Sen	Sen	Sen	Sen	NA	Sen	Sen	NA	Sen
NVI_30-2016-40-23574_S127	2016	Norway	Broiler	NVI	NA	Res	Res	Res	Sen	Sen	Sen	Sen	Sen	Sen	Res	Res	Sen	Res
NVI_3-2014-01-2996-1-S_S150_L006	2014	Norway	Broiler	NVI	NA	Res	Sen	Sen	Res	Res	Res	Sen	Sen	Sen	Res	Res	Sen	Res
NVI_33-2016-40-24053_S9	2016	Norway	Broiler	NVI	NA	Res	Res	Res	Sen	Sen	Sen	Sen	Sen	Sen	Res	Res	Sen	Sen
NVI_3992-7_S23_L001	2015	Norway	Goose	NVI	NA	Res	Sen	Sen	Res	Res	Res	Sen	Sen	Sen	Res	Res	Sen	Res
NVI_41-2015-01-466-1-S_S131_L006	2015	Norway	Pig	NVI	NA	Res	Sen	Sen	Res	Res	Res	Sen	Res	Sen	Res	Res	Sen	Res
NVI_43-2015-01-4788-1-S_S155_L006	2015	Norway	Pig	NVI	NA	Res	Res	Res	Sen	Res	Res	Sen	Sen	Sen	Res	Res	Sen	Sen
NVI_51-2015-01-5177-1-S_S156_L006	2015	Norway	Pig	NVI	NA	Sen	Sen	Sen	Sen	Res	Sen	Sen	Sen	Sen	Sen	Sen	Sen	Sen
NVI_57-2015-01-752-1-S_S133_L006	2015	Norway	Pig	NVI	NA	Sen	Sen	Sen	Sen	Res	Res	Sen	Sen	Sen	Res	Sen	Sen	Res
NVI_59-2016-02-278_S157_L006	2016	Norway	Wild bird	NVI	NA	Sen	Sen	Sen	Res	Res	Res	Sen	Sen	Sen	Res	Res	Sen	Res
NVI_60-2016-02-281-2-S_S169_L006	2016	Norway	Wild bird	NVI	NA	Res	Res	Res	Sen	Res	Sen	Sen	Res	Sen	Sen	Res	Sen	Sen
NVI_61-2011-01-6927-5-T_S56_L001	2011	Norway	Broiler	NVI	NA	Res	Sen	Sen	Sen	Res	Res	Sen	Sen	Sen	Res	Sen	Sen	Res
NVI_64-2016-02-324-2-S_S217_L006	2016	Norway	Wild bird	NVI	NA	Res	Res	Res	Sen	Res	Sen	Sen	Sen	Sen	Res	Res	Sen	Res
NVI_65-2014-01-7394-1-S_S9_L001	2014	Norway	Broiler	NVI	NA	Res	Sen	Sen	Res	Res	Res	Sen	Sen	Sen	Res	Res	Sen	Res
NVI_7-2014-01-6137_S73_L001	2014	Norway	Chicken meat	NVI	NA	Res	Res	Res	Sen	Sen	Sen	Sen	Sen	Sen	Res	Sen	Sen	Sen
NVI_75-2016-02-358_S159_L006	2016	Norway	Wild bird	NVI	NA	Res	Sen	Sen	Res	Res	Res	Sen	Sen	Sen	Res	Res	Sen	Res
NVI_76-2016-02-359-2-S_S171_L006	2016	Norway	Wild bird	NVI	NA	Res	Res	Res	Sen	Res	Sen	Sen	Res	Sen	Sen	Res	Sen	Sen
NVI_77-2012-01-771_S115	2012	Norway	Chicken meat	NVI	NA	Res	Res	Res	Sen	Sen	Sen	Sen	Sen	NA	Res	Sen	NA	Res
NVI_78-2016-02-366-2-S_S195_L006	2016	Norway	Wild bird	NVI	NA	Res	Res	Res	Sen	Res	Sen	Sen	Res	Sen	Sen	Res	Sen	Sen
NVI_83-2016-02-409_S160_L006	2016	Norway	Wild bird	NVI	NA	Res	Sen	Sen	Res	Res	Res	Sen	Sen	Sen	Res	Res	Sen	Res
NVI_98-2012-01-1657_S26	2012	Norway	Chicken meat	NVI	NA	Res	Res	Res	Sen	Sen	Sen	Sen	Sen	NA	Sen	Sen	NA	Sen
H142240867	2014	UK	Human	PHE	NA	Res	Res	Res	NA	Res	NA	Sen	Res	Res	NA	NA	Sen	NA
H153280653	2015	UK	Human	PHE	NA	Res	Res	Res	NA	Res	NA	Sen	Sen	Res	NA	NA	Sen	NA
H153480670	2015	UK	Human	PHE	NA	Res	Res	Res	NA	Res	NA	Sen	Res	Res	NA	NA	Sen	NA
H155060705	2015	UK	Human	PHE	NA	Res	Res	Res	NA	Res	NA	Sen	Sen	Res	NA	NA	Sen	NA
H162400572	2016	UK	Human	PHE	NA	Res	Res	Res	NA	Res	NA	Sen	Res	Res	NA	NA	Sen	NA
H173980591	2017	UK	Human	PHE	NA	Res	Res	Res	NA	Res	NA	Sen	Sen	Res	NA	NA	Sen	NA
H174320641	2017	UK	Human	PHE	NA	Res	Res	Res	NA	Res	NA	Sen	Res	Res	NA	NA	Sen	NA
H174420598	2017	UK	Human	PHE	NA	Res	Res	Res	NA	Res	NA	Sen	Sen	Sen	NA	NA	Sen	NA
H174440504	2017	UK	Human	PHE	NA	Res	Res	Res	NA	Res	NA	Sen	Sen	Sen	NA	NA	Sen	NA
H174440505	2017	UK	Human	PHE	NA	Res	Res	Res	NA	Res	NA	Sen	Sen	Sen	NA	NA	Sen	NA
H174620682	2017	UK	Human	PHE	NA	Res	Res	Res	NA	Res	NA	Sen	Res	Res	NA	NA	Sen	NA
H174820754	2017	UK	Human	PHE	NA	Res	Res	Res	NA	Res	NA	Sen	Res	Res	NA	NA	Sen	NA
H174840471	2017	UK	Human	PHE	NA	Res	Res	Res	NA	Res	NA	Sen	Res	Res	NA	NA	Sen	NA
H174840473	2017	UK	Human	PHE	NA	Res	Sen	Sen	NA	Res	NA	Sen	Res	Sen	NA	NA	Res	NA
H174840544	2017	UK	Human	PHE	NA	Res	Res	Res	NA	Res	NA	Sen	Sen	Res	NA	NA	Sen	NA
H180400577	2018	UK	Human	PHE	NA	Res	Res	Sen	NA	Res	NA	Sen	Sen	Res	NA	NA	Sen	NA
H180600665	2018	UK	Human	PHE	NA	Res	Res	Res	NA	Res	NA	Sen	Res	Sen	NA	NA	Sen	NA
H180600667	2018	UK	Human	PHE	NA	Res	Res	Res	NA	Res	NA	Sen	Res	Sen	NA	NA	Sen	NA
H180980498	2018	UK	Human	PHE	NA	Res	Res	Sen	NA	Res	NA	Sen	Sen	Res	NA	NA	Sen	NA
H181180400	2018	UK	Human	PHE	NA	Res	Res	Sen	NA	Res	NA	Sen	Sen	Res	NA	NA	Sen	NA
H181300590	2018	UK	Human	PHE	NA	Res	Res	Res	NA	Res	NA	Sen	Res	Res	NA	NA	Sen	NA
H181300591	2018	UK	Human	PHE	NA	Res	Res	Res	NA	Res	NA	Sen	Res	Res	NA	NA	Sen	NA
H181320616	2018	UK	Human	PHE	NA	Res	Res	Res	NA	Res	NA	Sen	Res	Res	NA	NA	Sen	NA
H181540515	2018	UK	Human	PHE	NA	Res	Res	Res	NA	Res	NA	Sen	Res	Sen	NA	NA	Sen	NA
H181540645	2018	UK	Human	PHE	NA	Res	Res	Res	NA	Res	NA	Sen	Res	Res	NA	NA	Sen	NA
H181580527	2018	UK	Human	PHE	NA	Res	Res	Sen	NA	Res	NA	Sen	Sen	Res	NA	NA	Sen	NA
H181700591	2018	UK	Human	PHE	NA	Res	Res	Res	NA	Res	NA	Sen	Res	Sen	NA	NA	Sen	NA
H182260376	2018	UK	Human	PHE	NA	Res	Sen	Sen	NA	Res	NA	Sen	Sen	Sen	NA	NA	Sen	NA
H182580463	2018	UK	Human	PHE	NA	Res	Res	Res	NA	Res	NA	Sen	Res	Res	NA	NA	Sen	NA
H182620799	2018	UK	Human	PHE	NA	Res	Sen	Res	NA	Res	NA	Sen	Sen	Sen	NA	NA	Sen	NA
H182780651	2018	UK	Human	PHE	NA	Res	Res	Res	NA	Res	NA	Sen	Res	Res	NA	NA	Sen	NA
H182800423	2018	UK	Human	PHE	NA	Res	Res	Res	NA	Res	NA	Sen	Sen	Sen	NA	NA	Sen	NA
H182840628	2018	UK	Human	PHE	NA	Res	Res	Res	NA	Res	NA	Sen	Sen	Sen	NA	NA	Sen	NA
H183340483	2018	UK	Human	PHE	NA	Res	Res	Res	NA	Res	NA	Sen	Sen	Res	NA	NA	Sen	NA
H183580568	2018	UK	Human	PHE	NA	Res	Res	Res	NA	Res	NA	Sen	Res	Res	NA	NA	Sen	NA
H183580569	2018	UK	Human	PHE	NA	Res	Sen	Sen	NA	Res	NA	Sen	Sen	Sen	NA	NA	Sen	NA
H183700467	2018	UK	Human	PHE	NA	Res	Res	Res	NA	Res	NA	Sen	Res	Sen	NA	NA	Sen	NA
H184200453	2018	UK	Human	PHE	NA	Res	Res	Res	NA	Res	NA	Sen	Sen	Sen	NA	NA	Sen	NA
H184720726	2018	UK	Human	PHE	NA	Res	Res	Res	NA	Res	NA	Sen	Sen	Sen	NA	NA	Sen	NA
H190100836	2019	UK	Human	PHE	NA	Res	Res	Res	NA	Res	NA	Sen	Sen	Sen	NA	NA	Sen	NA
H191200673	2019	UK	Human	PHE	NA	Res	Sen	Sen	NA	Res	NA	Sen	Sen	Sen	NA	NA	Sen	NA
H191800463	2019	UK	Human	PHE	NA	Res	Res	Res	NA	Res	NA	Sen	Sen	Sen	NA	NA	Sen	NA
H192500452	2019	UK	Human	PHE	NA	Res	Sen	Res	NA	Res	NA	Sen	Sen	Sen	NA	NA	Sen	NA
H192540637	2019	UK	Human	PHE	NA	Res	Res	Res	NA	Res	NA	Sen	Sen	Res	NA	NA	Sen	NA
H192820798	2019	UK	Human	PHE	NA	Res	Res	Res	NA	Res	NA	Sen	Sen	Res	NA	NA	Sen	NA
H193080594	2019	UK	Human	PHE	NA	Res	Res	Res	NA	Res	NA	Sen	Sen	Sen	NA	NA	Sen	NA
H193400594	2019	UK	Human	PHE	NA	Res	Sen	Sen	NA	Res	NA	Sen	Sen	Sen	NA	NA	Sen	NA
H193740408	2019	UK	Human	PHE	NA	Res	Res	Res	NA	Res	NA	Sen	Sen	Sen	NA	NA	Sen	NA
H193820773	2019	UK	Human	PHE	NA	Res	Res	Res	NA	Res	NA	Sen	Res	Res	NA	NA	Sen	NA
H193920617	2019	UK	Human	PHE	NA	Res	Res	Res	NA	Res	NA	Sen	Sen	Sen	NA	NA	Sen	NA
400303002_ARDIG	2014	Spain	Broiler	UCM	Sen	Res	Sen	Sen	Sen	Res	Res	Sen	Res	Sen	Res	Res	Sen	Res
400303004_ARDIG	2014	Spain	Broiler	UCM	Sen	Res	Sen	Sen	Sen	Sen	Sen	Sen	Res	Sen	Sen	Sen	Sen	Sen
400303006_ARDIG	2014	Spain	Broiler	UCM	Sen	Res	Sen	Sen	Sen	Sen	Res	Sen	Res	Sen	Sen	Res	Sen	Sen
400303008_ARDIG	2014	Spain	Broiler	UCM	Sen	Res	Sen	Sen	Sen	Res	Res	Sen	Res	Sen	Res	Res	Sen	Res
400303010_ARDIG	2014	Spain	Broiler	UCM	Sen	Res	Sen	Sen	Sen	Sen	Res	Sen	Res	Sen	Sen	Res	Sen	Sen
400702002_ARDIG	2014	Spain	Pig	UCM	Sen	Res	Sen	Sen	Sen	Sen	Sen	Sen	Sen	Sen	Res	Res	Sen	Res
400702004_ARDIG	2014	Spain	Pig	UCM	Sen	Res	Sen	Sen	Sen	Sen	Sen	Sen	Sen	Sen	Res	Res	Sen	Res
400702006_ARDIG	2014	Spain	Pig	UCM	Sen	Res	Sen	Sen	Sen	Sen	Sen	Sen	Sen	Sen	Res	Sen	Sen	Res
400702008_ARDIG	2014	Spain	Pig	UCM	Sen	Sen	Sen	Sen	Res	Sen	Res	Sen	Sen	Sen	Res	Res	Sen	Res
400702012_ARDIG	2014	Spain	Pig	UCM	Sen	Sen	Sen	Sen	Res	Sen	Sen	Sen	Sen	Sen	Res	Res	Sen	Res
401402004_ARDIG	2015	Spain	Pig	UCM	Sen	Res	Sen	Sen	Res	Sen	Sen	Res	Sen	Sen	Res	Res	Sen	Res
401402006_ARDIG	2015	Spain	Pig	UCM	Res	Res	Sen	Sen	Res	Sen	Res	Sen	Sen	Sen	Res	Res	Sen	Res
401402008_ARDIG	2015	Spain	Pig	UCM	Sen	Sen	Sen	Sen	Sen	Sen	Sen	Sen	Sen	Sen	Sen	Res	Sen	Res
401402012_ARDIG	2015	Spain	Pig	UCM	Sen	Res	Sen	Sen	Res	Sen	Sen	Sen	Sen	Sen	Res	Res	Sen	Res
401402014_ARDIG	2015	Spain	Pig	UCM	Sen	Res	Sen	Sen	Sen	Sen	Sen	Sen	Sen	Sen	Res	Res	Sen	Res
401503004_ARDIG	2015	Spain	Broiler	UCM	Sen	Res	Sen	Sen	Sen	Res	Res	Sen	Sen	Sen	Res	Res	Sen	Sen
401503006_ARDIG	2015	Spain	Broiler	UCM	Sen	Res	Sen	Sen	Res	Res	Res	Sen	Sen	Sen	Res	Res	Sen	Res
401503008_ARDIG	2015	Spain	Broiler	UCM	Res	Res	Sen	Sen	Res	Res	Res	Sen	Sen	Sen	Res	Res	Sen	Res
401503010_ARDIG	2015	Spain	Broiler	UCM	Res	Res	Sen	Sen	Res	Res	Res	Sen	Sen	Sen	Res	Res	Sen	Res
401503012_ARDIG	2015	Spain	Broiler	UCM	Sen	Res	Sen	Sen	Sen	Res	Res	Sen	Sen	Sen	Sen	Res	Sen	Sen
401603002_ARDIG	2015	Spain	Broiler	UCM	Sen	Sen	Sen	Sen	Sen	Res	Res	Sen	Sen	Sen	Sen	Res	Sen	Sen
401603004_ARDIG	2015	Spain	Broiler	UCM	Sen	Res	Sen	Sen	Sen	Sen	Sen	Sen	Sen	Sen	Sen	Sen	Sen	Sen
401603006_ARDIG	2015	Spain	Broiler	UCM	Sen	Sen	Sen	Sen	Sen	Sen	Res	Sen	Sen	Sen	Sen	Sen	Sen	Sen
401603008_ARDIG	2015	Spain	Broiler	UCM	Sen	Sen	Sen	Sen	Sen	Sen	Res	Sen	Sen	Sen	Sen	Res	Sen	Sen
401603010_ARDIG	2015	Spain	Broiler	UCM	Sen	Sen	Sen	Sen	Sen	Sen	Sen	Sen	Sen	Sen	Res	Res	Sen	Sen
402203002_ARDIG	2015	Spain	Broiler	UCM	Sen	Res	Sen	Sen	Res	Res	Res	Sen	Res	Sen	Res	Res	Sen	Res
402203004_ARDIG	2015	Spain	Broiler	UCM	Sen	Res	Sen	Sen	Res	Res	Res	Sen	Sen	Sen	Res	Res	Sen	Res
402203006_ARDIG	2015	Spain	Broiler	UCM	Sen	Res	Sen	Sen	Res	Res	Res	Sen	Sen	Sen	Res	Res	Sen	Res
402203008_ARDIG	2015	Spain	Broiler	UCM	Sen	Res	Sen	Sen	Sen	Sen	Res	Sen	Sen	Sen	Res	Res	Sen	Res
402203010_ARDIG	2015	Spain	Broiler	UCM	Sen	Res	Sen	Sen	Res	Sen	Res	Sen	Sen	Sen	Res	Res	Sen	Res
402703002_ARDIG	2015	Spain	Broiler	UCM	Sen	Sen	Sen	Sen	Sen	Res	Res	Sen	Sen	Sen	Res	Res	Sen	Res
402703004_ARDIG	2015	Spain	Broiler	UCM	Sen	Res	Sen	Sen	Sen	Res	Res	Sen	Sen	Sen	Sen	Res	Sen	Sen
402703006_ARDIG	2015	Spain	Broiler	UCM	Sen	Res	Sen	Sen	Sen	Res	Res	Sen	Sen	Sen	Res	Res	Sen	Res
402703008_ARDIG	2015	Spain	Broiler	UCM	Sen	Res	Sen	Sen	Sen	Sen	Res	Sen	Sen	Sen	Res	Res	Sen	Res
402703010_ARDIG	2015	Spain	Broiler	UCM	Sen	Res	Sen	Sen	Sen	Res	Res	Sen	Sen	Sen	Res	Res	Sen	Res
402902002_ARDIG	2015	Spain	Pig	UCM	Sen	Res	Sen	Sen	Res	Sen	Res	Sen	Sen	Sen	Res	Res	Sen	Res
402902004_ARDIG	2015	Spain	Pig	UCM	Sen	Res	Sen	Sen	Res	Sen	Sen	Sen	Sen	Sen	Res	Res	Sen	Res
402902006_ARDIG	2015	Spain	Pig	UCM	Sen	Res	Sen	Sen	Sen	Sen	Res	Sen	Sen	Sen	Res	Res	Sen	Res
402902008_ARDIG	2015	Spain	Pig	UCM	Sen	Res	Sen	Sen	Sen	Sen	Sen	Sen	Sen	Sen	Sen	Sen	Sen	Sen
402902010_ARDIG	2015	Spain	Pig	UCM	Sen	Res	Sen	Sen	Sen	Sen	Sen	Sen	Sen	Sen	Res	Res	Sen	Res
403002002_ARDIG	2015	Spain	Pig	UCM	Sen	Sen	Sen	Sen	Sen	Sen	Sen	Sen	Sen	Sen	Res	Res	Sen	Sen
403002004_ARDIG	2015	Spain	Pig	UCM	Sen	Res	Sen	Sen	Sen	Sen	Sen	Sen	Sen	Sen	Sen	Res	Sen	Sen
403002006_ARDIG	2015	Spain	Pig	UCM	Sen	Sen	Sen	Sen	Sen	Sen	Sen	Sen	Sen	Sen	Sen	Res	Sen	Sen
403002008_ARDIG	2015	Spain	Pig	UCM	Sen	Res	Sen	Sen	Res	Sen	Sen	Sen	Sen	Sen	Res	Res	Sen	Res
403002010_ARDIG	2015	Spain	Pig	UCM	Sen	Res	Sen	Sen	Res	Sen	Res	Res	Sen	Sen	Res	Res	Sen	Res
403902002_ARDIG	2015	Spain	Pig	UCM	Sen	Res	Sen	Sen	Sen	Sen	Sen	Sen	Sen	Sen	Res	Res	Sen	Res
403902004_ARDIG	2015	Spain	Pig	UCM	Sen	Sen	Sen	Sen	Sen	Sen	Sen	Sen	Sen	Sen	Sen	Res	Sen	Sen
403902006_ARDIG	2015	Spain	Pig	UCM	Sen	Res	Sen	Sen	Sen	Sen	Res	Sen	Sen	Sen	Res	Res	Sen	Res
403902008_ARDIG	2015	Spain	Pig	UCM	Sen	Res	Sen	Sen	Sen	Sen	Sen	Sen	Sen	Sen	Res	Res	Sen	Res
403902010_ARDIG	2015	Spain	Pig	UCM	Sen	Res	Sen	Sen	Sen	Sen	Sen	Sen	Sen	Sen	Res	Res	Sen	Res
SAP1829	2017	UK	Human	UoS	Res	Res	Res	Res	Sen	Res	Res	Sen	Sen	Sen	Res	Sen	Sen	Res
SAP1830	2017	UK	Human	UoS	Res	Res	Res	Res	Sen	Res	Res	Sen	Sen	Sen	Res	Res	Sen	Res
SAP1831	2017	UK	Human	UoS	Res	Res	Res	Res	Sen	Res	Sen	Sen	Sen	Sen	Res	Sen	Sen	Res
SAP1832	2017	UK	Human	UoS	Res	Res	Res	Res	Res	Res	Res	Sen	Res	Sen	Res	Res	Sen	Res
SAP1833	2017	UK	Human	UoS	Res	Res	Res	Res	Sen	Res	Res	Sen	Sen	Sen	Res	Sen	Sen	Res
SAP1834	2017	UK	Human	UoS	Res	Res	Res	Res	Sen	Res	Res	Sen	Sen	Sen	Res	Sen	Sen	Res
SAP1835	2017	UK	Human	UoS	Res	Res	Res	Res	Sen	Res	Res	Sen	Sen	Sen	Res	Sen	Sen	Res
SAP1837	2017	UK	Human	UoS	Res	Res	Res	Res	Sen	Res	Res	Sen	Sen	Sen	Res	Res	Sen	Res
SAP1838	2017	UK	Human	UoS	Res	Res	Res	Res	Res	Res	Res	Sen	Sen	Sen	Res	Sen	Sen	Res
SAP1840	2017	UK	Human	UoS	Res	Res	Res	Res	Sen	Res	Res	Sen	Sen	Sen	Res	Res	Sen	Res
SAP1841	2017	UK	Human	UoS	Sen	Res	Res	Res	Sen	Res	Res	Sen	Sen	Sen	Res	Sen	Sen	Sen
SAP1842	2017	UK	Human	UoS	Sen	Res	Res	Res	Sen	Sen	Sen	Sen	Sen	Sen	Res	Sen	Sen	Res
SAP1843	2017	UK	Human	UoS	Res	Res	Res	Res	Sen	Sen	Sen	Sen	Sen	Sen	Res	Res	Sen	Res
SAP1844	2017	UK	Human	UoS	Res	Res	Res	Res	Sen	Res	Res	Sen	Sen	Sen	Res	Res	Sen	Res
SAP1845	2017	UK	Human	UoS	Sen	Res	Res	Res	Sen	Res	Res	Sen	Sen	Sen	Res	Sen	Sen	Sen
SAP1846	2017	UK	Human	UoS	Sen	Res	Sen	Sen	Sen	Sen	Sen	Sen	Sen	Sen	Sen	Sen	Sen	Sen
SAP1848	2017	UK	Human	UoS	Sen	Res	Res	Res	Sen	Res	Res	Sen	Res	Sen	Res	Sen	Sen	Res
SAP1849	2017	UK	Human	UoS	Res	Res	Res	Res	Sen	Res	Res	Sen	Sen	Sen	Res	Res	Sen	Res
SAP1850	2017	UK	Human	UoS	Sen	Res	Res	Res	Sen	Res	Res	Sen	Sen	Sen	Sen	Sen	Sen	Sen
SAP1853	2017	UK	Human	UoS	Res	Res	Res	Res	Sen	Res	Res	Sen	Res	Sen	Res	Res	Sen	Res
SAP1854	2017	UK	Human	UoS	Sen	Res	Res	Res	Sen	Sen	Sen	Sen	Sen	Sen	Sen	Sen	Sen	Sen
SAP1855	2017	UK	Human	UoS	Res	Res	Res	Res	Sen	Res	Res	Sen	Res	Sen	Res	Res	Sen	Res
SAP1856	2017	UK	Human	UoS	Res	Res	Res	Res	Sen	Res	Sen	Sen	Sen	Sen	Res	Sen	Sen	Res
SAP1857	2017	UK	Human	UoS	Res	Res	Res	Res	Sen	Res	Res	Sen	Sen	Sen	Res	Sen	Sen	Res
SAP1859	2017	UK	Human	UoS	Res	Res	Res	Res	Sen	Res	Res	Sen	Sen	Sen	Res	Res	Sen	Res
SAP1860	2017	UK	Human	UoS	Res	Res	Res	Res	Sen	Res	Res	Sen	Res	Sen	Res	Res	Sen	Res
SAP1861	2017	UK	Human	UoS	Res	Res	Res	Res	Sen	Res	Res	Sen	Res	Sen	Res	Res	Sen	Res
SAP1862	2017	UK	Human	UoS	Res	Res	Res	Res	Sen	Res	Res	Sen	Res	Sen	Res	Res	Sen	Res
SAP1863	2017	UK	Human	UoS	Res	Res	Res	Res	Sen	Res	Res	Sen	Sen	Sen	Res	Sen	Sen	Res
SAP1864	2017	UK	Human	UoS	Res	Res	Res	Res	Sen	Res	Res	Sen	Sen	Sen	Res	Res	Sen	Res
SAP1865	2017	UK	Human	UoS	Res	Res	Res	Res	Sen	Res	Res	Sen	Sen	Sen	Res	Res	Sen	Res
SAP1866	2017	UK	Human	UoS	Sen	Res	Sen	Sen	Sen	Sen	Sen	Sen	Sen	Sen	Sen	Sen	Sen	Sen
SAP1867	2017	UK	Human	UoS	Res	Res	Res	Res	Sen	Res	Res	Sen	Sen	Sen	Res	Res	Sen	Res
SAP1868	2017	UK	Human	UoS	Sen	Res	Res	Res	Sen	Res	Res	Sen	Sen	Sen	Res	Res	Sen	Res
SAP1869	2017	UK	Human	UoS	Sen	Sen	Sen	Sen	Sen	Res	Res	Sen	Sen	Sen	Res	Sen	Sen	Res
SAP1870	2017	UK	Human	UoS	Sen	Res	Res	Res	Sen	Res	Res	Sen	Res	Sen	Res	Sen	Sen	Sen
SAP1871	2017	UK	Human	UoS	Sen	Res	Res	Res	Sen	Res	Res	Sen	Sen	Sen	Res	Res	Sen	Res
SAP1872	2017	UK	Human	UoS	Res	Res	Res	Res	Sen	Res	Res	Sen	Res	Sen	Res	Res	Sen	Sen
SAP1875	2017	UK	Human	UoS	Sen	Res	Res	Res	Sen	Res	Sen	Sen	Sen	Sen	Res	Res	Sen	Res
SAP1877	2017	UK	Human	UoS	Sen	Res	Res	Sen	Sen	Sen	Sen	Sen	Sen	Sen	Sen	Sen	Sen	Sen
SAP1878	2017	UK	Human	UoS	Res	Res	Res	Res	Sen	Res	Sen	Sen	Sen	Sen	Res	Res	Sen	Res
SAP1880	2017	UK	Human	UoS	Sen	Res	Res	Res	Res	Res	Res	Sen	Res	Sen	Res	Res	Sen	Res
SAP1882	2017	UK	Human	UoS	Res	Res	Res	Res	Sen	Res	Res	Sen	Res	Sen	Res	Res	Sen	Res
SAP1883	2017	UK	Human	UoS	Sen	Res	Res	Res	Sen	Res	Res	Sen	Res	Sen	Res	Res	Sen	Sen
SAP1884	2017	UK	Human	UoS	Sen	Res	Res	Sen	Sen	Res	Res	Sen	Sen	Sen	Res	Sen	Sen	Sen
SAP1885	2017	UK	Human	UoS	Res	Res	Res	Res	Sen	Res	Res	Sen	Sen	Sen	Res	Res	Sen	Res
SAP1886	2017	UK	Human	UoS	Sen	Res	Res	Res	Sen	Res	Res	Sen	Sen	Sen	Res	Res	Sen	Sen
SAP1889	2017	UK	Human	UoS	Res	Res	Res	Res	Sen	Res	Res	Sen	Sen	Sen	Res	Res	Sen	Res
SAP1890	2017	UK	Human	UoS	Res	Res	Res	Res	Sen	Res	Res	Sen	Sen	Sen	Res	Res	Sen	Res
SAP1892	2017	UK	Human	UoS	Res	Res	Res	Res	Sen	Res	Res	Sen	Sen	Sen	Res	Sen	Sen	Res
A10	2018	Netherlands	Broiler	WBVR	Sen	Sen	Sen	Sen	Sen	Sen	Sen	Sen	Sen	Sen	Sen	Sen	Sen	Sen
A100	2018	Netherlands	Broiler	WBVR	Sen	Res	Sen	Sen	Sen	Sen	Sen	Sen	Sen	Sen	Res	Sen	Sen	Res
A101	2018	Netherlands	Broiler	WBVR	Sen	Sen	Sen	Sen	Sen	Sen	Sen	Sen	Sen	Sen	Res	Res	Sen	Sen
A103.1	2018	Netherlands	Broiler	WBVR	Sen	Res	Res	Res	Res	Sen	Sen	Sen	Sen	Sen	Res	Res	Sen	Sen
A104.1	2018	Netherlands	Broiler	WBVR	Sen	Res	Res	Res	Res	Sen	Sen	Sen	Sen	Sen	Res	Res	Sen	Sen
A106	2018	Netherlands	Broiler	WBVR	Sen	Sen	Sen	Sen	Sen	Sen	Sen	Sen	Sen	Sen	Sen	Sen	Sen	Sen
A11	2018	Netherlands	Broiler	WBVR	Sen	Sen	Sen	Sen	Sen	Sen	Sen	Sen	Sen	Sen	Sen	Sen	Sen	Sen
A12	2018	Netherlands	Broiler	WBVR	Sen	Sen	Sen	Sen	Sen	Sen	Sen	Sen	Sen	Sen	Sen	Sen	Sen	Sen
A123	2018	Netherlands	Broiler	WBVR	Sen	Res	Res	Res	Sen	Res	Sen	Sen	Sen	Sen	Res	Res	Sen	Res
A124	2018	Netherlands	Broiler	WBVR	Sen	Res	Res	Res	Sen	Res	Sen	Sen	Sen	Sen	Res	Res	Sen	Res
A125	2018	Netherlands	Broiler	WBVR	Sen	Res	Res	Res	Sen	Res	Sen	Sen	Sen	Sen	Res	Res	Sen	Res
A128	2018	Netherlands	Broiler	WBVR	Sen	Res	Res	Res	Sen	Res	Sen	Sen	Sen	Sen	Res	Res	Sen	Res
A13	2018	Netherlands	Broiler	WBVR	Sen	Sen	Sen	Sen	Sen	Sen	Sen	Sen	Sen	Sen	Sen	Sen	Sen	Sen
A130	2018	Netherlands	Broiler	WBVR	Sen	Res	Res	Res	Res	Sen	Sen	Sen	Sen	Sen	Res	Res	Sen	Sen
A131	2018	Netherlands	Broiler	WBVR	Sen	Res	Res	Res	Sen	Res	Sen	Sen	Sen	Sen	Res	Res	Sen	Res
A132	2018	Netherlands	Broiler	WBVR	Sen	Res	Sen	Sen	Sen	Res	Res	Sen	Sen	Sen	Res	Res	Sen	Res
A133	2018	Netherlands	Broiler	WBVR	Sen	Res	Res	Res	Sen	Res	Sen	Sen	Sen	Sen	Res	Res	Sen	Res
A134	2018	Netherlands	Broiler	WBVR	Sen	Res	Res	Res	Sen	Res	Sen	Sen	Sen	Sen	Sen	Sen	Sen	Res
A135	2018	Netherlands	Broiler	WBVR	Sen	Res	Res	Res	Res	Sen	Sen	Sen	Sen	Sen	Res	Res	Sen	Sen
A136	2018	Netherlands	Broiler	WBVR	Sen	Res	Res	Res	Sen	Sen	Sen	Sen	Sen	Sen	Sen	Sen	Sen	Sen
A137	2018	Netherlands	Broiler	WBVR	Sen	Res	Res	Res	Res	Sen	Sen	Sen	Sen	Sen	Res	Res	Sen	Sen
A14	2018	Netherlands	Broiler	WBVR	Sen	Res	Sen	Sen	Sen	Sen	Sen	Sen	Sen	Sen	Res	Res	Sen	Res
A15	2018	Netherlands	Broiler	WBVR	Sen	Res	Sen	Sen	Sen	Sen	Sen	Sen	Sen	Sen	Res	Res	Sen	Res
A16	2018	Netherlands	Broiler	WBVR	Sen	Sen	Sen	Sen	Sen	Sen	Sen	Sen	Sen	Sen	Sen	Sen	Sen	Sen
A17	2018	Netherlands	Broiler	WBVR	Sen	Res	Sen	Sen	Sen	Sen	Sen	Sen	Sen	Sen	Res	Sen	Sen	Res
A203	2018	Netherlands	Broiler	WBVR	Sen	Sen	Sen	Sen	Sen	Res	Res	Sen	Sen	Sen	Sen	Sen	Sen	Sen
A204	2018	Netherlands	Broiler	WBVR	Sen	Res	Sen	Sen	Sen	Sen	Sen	Sen	Sen	Sen	Res	Sen	Sen	Sen
A205	2018	Netherlands	Broiler	WBVR	Sen	Sen	Sen	Sen	Sen	Res	Res	Sen	Sen	Sen	Sen	Sen	Sen	Sen
A217	2018	Netherlands	Broiler	WBVR	Sen	Sen	Sen	Sen	Sen	Sen	Sen	Sen	Sen	Sen	Sen	Res	Sen	Sen
A23	2018	Netherlands	Broiler	WBVR	Sen	Sen	Sen	Sen	Sen	Sen	Sen	Sen	Sen	Sen	Sen	Sen	Sen	Sen
A24	2018	Netherlands	Broiler	WBVR	Sen	Res	Sen	Sen	Sen	Res	Sen	Sen	Sen	Sen	Sen	Sen	Sen	Sen
A25	2018	Netherlands	Broiler	WBVR	Sen	Sen	Sen	Sen	Sen	Sen	Sen	Sen	Sen	Sen	Sen	Res	Sen	Sen
A26	2018	Netherlands	Broiler	WBVR	Sen	Sen	Sen	Sen	Sen	Sen	Sen	Sen	Sen	Sen	Sen	Sen	Sen	Sen
A28	2018	Netherlands	Broiler	WBVR	Sen	Res	Sen	Sen	Sen	Res	Res	Sen	Sen	Sen	Res	Res	Sen	Res
A329	2019	Netherlands	Broiler	WBVR	Sen	Res	Res	Res	Sen	Res	Res	Sen	Sen	Sen	Sen	Sen	Sen	Sen
A330	2019	Netherlands	Broiler	WBVR	Sen	Res	Res	Res	Res	Sen	Sen	Sen	Sen	Sen	Res	Res	Sen	Sen
A331	2019	Netherlands	Broiler	WBVR	Sen	Res	Res	Res	Sen	Res	Res	Sen	Sen	Sen	Sen	Sen	Sen	Sen
A335	2019	Netherlands	Broiler	WBVR	Sen	Res	Res	Res	Res	Sen	Sen	Sen	Sen	Sen	Res	Res	Sen	Sen
A336	2019	Netherlands	Broiler	WBVR	Sen	Res	Res	Res	Res	Sen	Sen	Sen	Sen	Sen	Res	Res	Sen	Sen
A337	2019	Netherlands	Broiler	WBVR	Sen	Res	Res	Res	Res	Sen	Sen	Sen	Sen	Sen	Res	Res	Sen	Sen
A353	2019	Netherlands	Broiler	WBVR	Sen	Res	Res	Res	Sen	Res	Res	Sen	Sen	Sen	Sen	Sen	Sen	Sen
A355	2019	Netherlands	Broiler	WBVR	Sen	Res	Res	Res	Sen	Res	Res	Sen	Sen	Sen	Sen	Sen	Sen	Sen
A363	2019	Netherlands	Broiler	WBVR	Sen	Sen	Sen	Sen	Sen	Sen	Sen	Sen	Sen	Sen	Sen	Sen	Sen	Sen
A364	2019	Netherlands	Broiler	WBVR	Sen	Sen	Sen	Sen	Sen	Sen	Sen	Sen	Sen	Sen	Sen	Sen	Sen	Sen
A365	2019	Netherlands	Broiler	WBVR	Sen	Res	Res	Res	Res	Sen	Sen	Sen	Sen	Sen	Res	Res	Sen	Res
A366	2019	Netherlands	Broiler	WBVR	Sen	Sen	Sen	Sen	Sen	Sen	Sen	Sen	Sen	Sen	Sen	Sen	Sen	Sen
A367	2019	Netherlands	Broiler	WBVR	Sen	Res	Res	Res	Res	Sen	Sen	Sen	Sen	Sen	Res	Res	Sen	Sen
A71	2018	Netherlands	Broiler	WBVR	Sen	Res	Res	Res	Res	Sen	Sen	Sen	Sen	Sen	Res	Res	Sen	Sen
A8	2018	Netherlands	Broiler	WBVR	Sen	Sen	Sen	Sen	Sen	Sen	Sen	Sen	Sen	Sen	Sen	Sen	Sen	Sen
A9	2018	Netherlands	Broiler	WBVR	Sen	Sen	Sen	Sen	Sen	Sen	Sen	Sen	Sen	Sen	Sen	Sen	Sen	Sen
