# Supplementary material for: Harmonisation of in-silico next-generation sequencing based methods for diagnostics and surveillance
Source: Sci Rep. 2022 Aug 23;12:14372. doi: 10.1038/s41598-022-16760-9 (PMC9396611; doi:10.1038/s41598-022-16760-9)
Supplement: Supplementary file 3 — Supplementary Information 3. [file 41598_2022_16760_MOESM3_ESM.xlsx]

## Sheet: WBVR
Supplementary Table S3: Comparison of the phenotype data established from ECOFF interpreatation of MIC results with AMR genotypes produced by each pipeline. The results from each institute is separated by tabs.
Strain ID	Azithromycin	APHA Seqfinder/Abricate	Genefinder	BLAST	Resfinder/Pointfinder	ARIBA	Ampicillin	Sefinder/Abricate (APHA)	Genefinder (PHE)	BLAST (WBVR)	Resfinder/Pointfinder (NVI)	ARIBA (UCM)	Cefotaxime	Sefinder/Abricate (APHA)	Genefinder (PHE)	BLAST (WBVR)	Resfinder/Pointfinder (NVI)	ARIBA (UCM)	Ceftazidime	Sefinder/Abricate (APHA)	Genefinder (PHE)	BLAST (WBVR)	Resfinder/Pointfinder (NVI)	ARIBA (UCM)	Chloramphenicol	Sefinder/Abricate (APHA)	Genefinder (PHE)	BLAST (WBVR)	Resfinder/Pointfinder (NVI)	ARIBA (UCM)	Ciprofloxacin	Sefinder/Abricate (APHA)	Genefinder (PHE)	BLAST (WBVR)	Resfinder/Pointfinder (NVI)	ARIBA (UCM)	Nalidixic Acid	Sefinder/Abricate (APHA)	Genefinder (PHE)	BLAST (WBVR)	Resfinder/Pointfinder (NVI)	ARIBA (UCM)	Colistin	Sefinder/Abricate (APHA)	Genefinder (PHE)	BLAST (WBVR)	Resfinder/Pointfinder (NVI)	ARIBA (UCM)	Gentamicin
A10	Sen						Sen						Sen						Sen						Sen						Sen						Sen						Sen						Sen
A100	Sen						Res	betaL-g2225_TEM-1b	TEM-1	blaTEM-1B_1_AY458016	blaTEM-1B	blaTEM_1B.1_AY458016	Sen						Sen						Sen						Sen						Sen			gyrA-A-67-S-Naladixic_acid			Sen						Sen
A101	Sen						Sen						Sen						Sen						Sen						Sen						Sen			gyrA-A-67-S-Naladixic_acid			Sen						Sen
A103.1	Sen					mef_B_.1_FJ196385	Res	betaL-g1157_SHV-12	SHV-12	blaSHV-12_1_KF976405	blaSHV-12	blaSHV_12.1_KF976405	Res	betaL-g1157_SHV-12	SHV-12	blaSHV-12_1_KF976405	blaSHV-12	blaSHV_12.1_KF976405	Res	betaL-g1157_SHV-12	SHV-12	blaSHV-12_1_KF976405	blaSHV-12	blaSHV_12.1_KF976405	Res	chlor-g1576_cml	cml-1*	cmlA1_1_M64556	cmlA1	cmlA1.1_M64556	Sen						Sen						Sen						Sen
A104.1	Sen					mef_B_.1_FJ196385	Res	betaL-g1157_SHV-12	SHV-12	blaSHV-12_1_KF976405	blaSHV-12	blaSHV_12.1_KF976405	Res	betaL-g1157_SHV-12	SHV-12	blaSHV-12_1_KF976405	blaSHV-12	blaSHV_12.1_KF976405	Res	betaL-g1157_SHV-12	SHV-12	blaSHV-12_1_KF976405	blaSHV-12	blaSHV_12.1_KF976405	Res	chlor-g1576_cml	cml-1*	cmlA1_1_M64556	cmlA1	cmlA1.1_M64556	Sen						Sen						Sen						Sen
A106	Sen						Sen						Sen						Sen						Sen						Sen						Sen			gyrA-A-67-S-Naladixic_acid			Sen						Sen
A11	Sen						Sen						Sen						Sen						Sen						Sen						Sen						Sen						Sen
A12	Sen						Sen						Sen						Sen						Sen						Sen						Sen						Sen						Sen
A123	Sen						Res	betaL-g2225_TEM-1b, betaL-g0401_CTX-M-15	CTX-M-15;TEM-1	blaTEM-1B_1_AY458016,blaCTX-M-15_1_AY044436	blaCTX-M-15, blaTEM-1B	blaTEM_1B.1_AY458016,blaCTX_M_15.1_AY044436	Res	betaL-g0401_CTX-M-15	CTX-M-15	blaCTX-M-15_1_AY044436	blaCTX-M-15	blaCTX_M_15.1_AY044436	Res	betaL-g0401_CTX-M-15	CTX-M-15	blaCTX-M-15_1_AY044436	blaCTX-M-15	blaCTX_M_15.1_AY044436	Sen						Res	quino-g1872_qnrS1	qnrS-1	qnrS1_1_AB187515	qnrS1	qnrS1.1_AB187515	Sen						Sen						Sen
A124	Sen						Res	betaL-g2225_TEM-1b, betaL-g0401_CTX-M-15	CTX-M-15;TEM-1	blaTEM-1B_1_AY458016,blaCTX-M-15_1_AY044436	blaCTX-M-15, blaTEM-1B	blaTEM_1B.1_AY458016,blaCTX_M_15.1_AY044436	Res	betaL-g0401_CTX-M-15	CTX-M-15	blaCTX-M-15_1_AY044436	blaCTX-M-15	blaCTX_M_15.1_AY044436	Res	betaL-g0401_CTX-M-15	CTX-M-15	blaCTX-M-15_1_AY044436	blaCTX-M-15	blaCTX_M_15.1_AY044436	Sen						Res	quino-g1872_qnrS1	qnrS-1	qnrS1_1_AB187515	qnrS1	qnrS1.1_AB187515	Sen						Sen						Sen
A125	Sen						Res	betaL-g2225_TEM-1b, betaL-g0401_CTX-M-15	CTX-M-15;TEM-1	blaTEM-1B_1_AY458016,blaCTX-M-15_1_AY044436	blaCTX-M-15, blaTEM-1B	blaTEM_1B.1_AY458016,blaCTX_M_15.1_AY044436	Res	betaL-g0401_CTX-M-15	CTX-M-15	blaCTX-M-15_1_AY044436	blaCTX-M-15	blaCTX_M_15.1_AY044436	Res	betaL-g0401_CTX-M-15	CTX-M-15	blaCTX-M-15_1_AY044436	blaCTX-M-15	blaCTX_M_15.1_AY044436	Sen						Res	quino-g1872_qnrS1	qnrS-1	qnrS1_1_AB187515	qnrS1	qnrS1.1_AB187515	Sen						Sen						Sen
A128	Sen						Res	betaL-g2225_TEM-1b, betaL-g0401_CTX-M-15	CTX-M-15;TEM-1	blaCTX-M-15_1_AY044436	blaCTX-M-15, blaTEM-1B	blaTEM_1B.1_AY458016,blaCTX_M_15.1_AY044436	Res	betaL-g0401_CTX-M-15	CTX-M-15	blaCTX-M-15_1_AY044436	blaCTX-M-15	blaCTX_M_15.1_AY044436	Res	betaL-g0401_CTX-M-15	CTX-M-15	blaCTX-M-15_1_AY044436	blaCTX-M-15	blaCTX_M_15.1_AY044436	Sen	chlor-g1578_cmlA1	cml-A1[c]			cml.1_M22614	Res	quino-g1872_qnrS1	qnrS-1	qnrS1_1_AB187515	qnrS1	qnrS1.1_AB187515	Sen						Sen						Sen
A13	Sen						Sen						Sen						Sen						Sen						Sen						Sen						Sen						Sen
A130	Sen					mef_B_.1_FJ196385	Res	betaL-g1157_SHV-12	SHV-12	blaSHV-12_1_KF976405	blaSHV-12	blaSHV_12.1_KF976405	Res	betaL-g1157_SHV-12	SHV-12	blaSHV-12_1_KF976405	blaSHV-12	blaSHV_12.1_KF976405	Res	betaL-g1157_SHV-12	SHV-12	blaSHV-12_1_KF976405	blaSHV-12	blaSHV_12.1_KF976405	Res	chlor-g1576_cml	cml-1*	cmlA1_1_M64556	cmlA1	cmlA1.1_M64556	Sen						Sen						Sen						Sen
A131	Sen						Res	betaL-g2225_TEM-1b, betaL-g0401_CTX-M-15	CTX-M-15;TEM-1	blaCTX-M-15_1_AY044436	blaCTX-M-15, blaTEM-1B	blaTEM_1B.1_AY458016blaCTX_M_15.1_AY044436	Res	betaL-g0401_CTX-M-15	CTX-M-15	blaCTX-M-15_1_AY044436	blaCTX-M-15	blaCTX_M_15.1_AY044436	Res	betaL-g0401_CTX-M-15	CTX-M-15	blaCTX-M-15_1_AY044436	blaCTX-M-15	blaCTX_M_15.1_AY044436	Sen						Res	quino-g1872_qnrS1	qnrS-1	qnrS1_1_AB187515,parC-S-57-T-Nalidixic_acid_Ciprofloxacin	qnrS1	qnrS1.1_AB187515	Sen			parC-S-57-T-Nalidixic_acid_Ciprofloxacin			Sen						Sen
A132	Sen						Res	betaL-g2225_TEM-1b	TEM-1	blaTEM-1B_1_AY458016	blaTEM-1B	blaTEM_1B.1_AY458016	Sen						Sen						Sen						Res	quino-g1763_gyrA_ecol_Chr	gyrA_EC2[83:S-L]		gyrA p.S83L		Res			gyrA-S-83-L-Naladixic_acid_Ciprofloxacin			Sen						Sen
A133	Sen						Res	betaL-g2225_TEM-1b	CTX-M-15;TEM-1	blaCTX-M-15_1_AY044436	blaCTX-M-15, blaTEM-1B	blaTEM_1B.1_AY458016,blaCTX_M_15.1_AY044436	Res	betaL-g0401_CTX-M-15	CTX-M-15	blaCTX-M-15_1_AY044436	blaCTX-M-15	blaCTX_M_15.1_AY044436	Res	betaL-g0401_CTX-M-15	CTX-M-15	blaCTX-M-15_1_AY044436	blaCTX-M-15	blaCTX_M_15.1_AY044436	Sen						Res	quino-g1872_qnrS1	qnrS-1	qnrS1_1_AB187515,parC-S-57-T-Nalidixic_acid_Ciprofloxacin	qnrS1	qnrS1.1_AB187515	Sen			parC-S-57-T-Nalidixic_acid_Ciprofloxacin			Sen						Sen
A134	Sen						Res	betaL-g0401_CTX-M-15	CTX-M-15	blaCTX-M-15_1_AY044436	blaCTX-M-15	blaTEM_124.1_AY327540,blaCTX_M_15.1_AY044436	Res	betaL-g0401_CTX-M-15	CTX-M-15	blaCTX-M-15_1_AY044436	blaCTX-M-15	blaCTX_M_15.1_AY044436	Res	betaL-g0401_CTX-M-15	CTX-M-15	blaCTX-M-15_1_AY044436	blaCTX-M-15	blaCTX_M_15.1_AY044436	Sen						Res	quino-g1872_qnrS1	qnrS-1	qnrS1_1_AB187515	qnrS1	qnrS1.1_AB187515	Sen						Sen						Sen
A135	Sen					mef_B_.1_FJ196385	Res	betaL-g1157_SHV-12	SHV-12	blaSHV-12_1_KF976405	blaSHV-12	blaSHV_12.1_KF976405	Res	betaL-g1157_SHV-12	SHV-12	blaSHV-12_1_KF976405	blaSHV-12	blaSHV_12.1_KF976405	Res	betaL-g1157_SHV-12	SHV-12	blaSHV-12_1_KF976405	blaSHV-12	blaSHV_12.1_KF976405	Res	chlor-g1576_cml	cml-1*	cmlA1_1_M64556	cmlA1	cmlA1.1_M64556	Sen						Sen						Sen						Sen
A136	Sen						Res	betaL-g0401_CTX-M-15	CTX-M-15	blaCTX-M-15_1_AY044436	blaCTX-M-15	blaTEM_124.1_AY327540,blaCTX_M_15.1_AY044436	Res	betaL-g0401_CTX-M-15	CTX-M-15	blaCTX-M-15_1_AY044436	blaCTX-M-15	blaCTX_M_15.1_AY044436	Res	betaL-g0401_CTX-M-15	CTX-M-15	blaCTX-M-15_1_AY044436	blaCTX-M-15	blaCTX_M_15.1_AY044436	Sen						Sen						Sen						Sen						Sen
A137	Sen					mef_B_.1_FJ196385	Res	betaL-g1157_SHV-12	SHV-12	blaSHV-12_1_KF976405	blaSHV-12	blaSHV_12.1_KF976405	Res	betaL-g1157_SHV-12	SHV-12	blaSHV-12_1_KF976405	blaSHV-12	blaSHV_12.1_KF976405	Res	betaL-g1157_SHV-12	SHV-12	blaSHV-12_1_KF976405	blaSHV-12	blaSHV_12.1_KF976405	Res	chlor-g1576_cml	cml-1*	cmlA1_1_M64556	cmlA1	cmlA1.1_M64556	Sen						Sen						Sen						Sen
A14	Sen						Res	betaL-g2225_TEM-1b	TEM-1	blaTEM-1B_1_AY458016	blaTEM-1B	blaTEM_1B.1_AY458016	Sen						Sen						Sen						Sen						Sen						Sen						Sen
A15	Sen						Res	betaL-g2225_TEM-1b	TEM-1	blaTEM-1B_1_AY458016	blaTEM-1B	blaTEM_1B.1_AY458016	Sen						Sen						Sen						Sen			parC-S-57-T-Nalidixic_acid_Ciprofloxacin			Sen			parC-S-57-T-Nalidixic_acid_Ciprofloxacin			Sen						Sen
A16	Sen						Sen						Sen						Sen						Sen						Sen						Sen						Sen						Sen
A17	Sen						Res		TEM-1	blaTEM-1B_1_AY458016	blaTEM-1B	blaTEM_1B.1_AY458016	Sen						Sen						Sen						Sen						Sen			gyrA-A-67-S-Naladixic_acid			Sen						Sen
A203	Sen						Sen						Sen						Sen						Sen						Res	quino-g1763_gyrA_ecol_Chr	gyrA_EC2[83:S-L]		gyrA p.S83L		Res			gyrA-S-83-L-Naladixic_acid_Ciprofloxacin			Sen						Sen
A204	Sen						Res		TEM-1	blaTEM-1B_1_AY458016	blaTEM-1B	blaTEM_1B.1_AY458016	Sen						Sen						Sen						Sen						Sen						Sen						Sen
A205	Sen						Sen						Sen						Sen						Sen						Res	quino-g1763_gyrA_ecol_Chr	gyrA_EC1[83:S-L]		gyrA p.S83L		Res			gyrA-S-83-L-Naladixic_acid_Ciprofloxacin			Sen						Sen
A217	Sen						Sen						Sen						Sen						Sen						Sen						Sen						Sen						Sen
A23	Sen						Sen						Sen						Sen						Sen						Sen						Sen						Sen						Sen
A24	Sen						Res	betaL-g2225_TEM-1b	TEM-1	blaTEM-1B_1_AY458016	blaTEM-1B	blaTEM_1B.1_AY458016	Sen						Sen						Sen						Res	quino-g1872_qnrS1	qnrS-1	qnrS1_1_AB187515	qnrS1	qnrS1.1_AB187515	Sen						Sen						Sen
A25	Sen						Sen						Sen						Sen						Sen						Sen						Sen						Sen						Sen
A26	Sen						Sen						Sen						Sen						Sen						Sen						Sen						Sen						Sen
A28	Sen						Res	betaL-g2225_TEM-1b	TEM-1[v]		blaTEM-1B, blaTEM-104, 148, 176, 198, 207, 217, 220, 230, 234, 30, 70	blaTEM_220.1_KM998962	Sen						Sen						Sen						Res	quino-g1763_gyrA_ecol_Chr	gyrA_EC2[83:S-L]		gyrA p.S83L		Res			gyrA-S-83-L-Naladixic_acid_Ciprofloxacin			Sen						Sen
A329	Sen						Res	betaL-g0285_CMY-2	CMY-2;TEM-1	blaCMY-2_1_X91840,blaTEM-1B_1_AY458016	blaCMY-2, blaTEM-1B	blaTEM_1B.1_AY458016,blaCMY_2.1_X91840	Res	betaL-g0285_CMY-2	CMY-2	blaCMY-2_1_X91840	blaCMY-2	blaCMY_2.1_X91840	Res	betaL-g0285_CMY-2	CMY-2	blaCMY-2_1_X91840	blaCMY-2	blaCMY_2.1_X91840	Sen						Res	quino-g1763_gyrA_ecol_Chr	gyrA_EC1[83:S-L]		gyrA p.S83L		Res			gyrA-S-83-L-Naladixic_acid_Ciprofloxacin			Sen						Sen
A330	Sen					mef_B_.1_FJ196385	Res	betaL-g1157_SHV-12	SHV-12	blaSHV-12_1_KF976405	blaSHV-12	blaSHV_12.1_KF976405	Res	betaL-g1157_SHV-12	SHV-12	blaSHV-12_1_KF976405	blaSHV-12	blaSHV_12.1_KF976405	Res	betaL-g1157_SHV-12	SHV-12	blaSHV-12_1_KF976405	blaSHV-12	blaSHV_12.1_KF976405	Res	chlor-g1576_cml	cml-1*	cmlA1_1_M64556	cmlA1	cmlA1.1_M64556	Sen						Sen						Sen						Sen
A331	Sen						Res	betaL-g0285_CMY-2	CMY-2;TEM-1	blaCMY-2_1_X91840,blaTEM-1B_1_AY458016	blaCMY-2, blaTEM-1B	blaTEM_1B.1_AY458016,blaCMY_2.1_X91840	Res	betaL-g0285_CMY-2	CMY-2	blaCMY-2_1_X91840	blaCMY-2	blaCMY_2.1_X91840	Res	betaL-g0285_CMY-2	CMY-2	blaCMY-2_1_X91840	blaCMY-2	blaCMY_2.1_X91840	Sen						Res		gyrA_EC1[83:S-L]		gyrA p.S83L		Res			gyrA-S-83-L-Naladixic_acid_Ciprofloxacin			Sen						Sen
A335	Sen					mef_B_.1_FJ196385	Res	betaL-g1157_SHV-12	SHV-12	blaSHV-12_1_KF976405	blaSHV-12	blaSHV_12.1_KF976405	Res	betaL-g1157_SHV-12	SHV-12	blaSHV-12_1_KF976405	blaSHV-12	blaSHV_12.1_KF976405	Res	betaL-g1157_SHV-12	SHV-12	blaSHV-12_1_KF976405	blaSHV-12	blaSHV_12.1_KF976405	Res	chlor-g1576_cml	cml-1*	cmlA1_1_M64556	cmlA1	cmlA1.1_M64556	Sen						Sen						Sen						Sen
A336	Sen					mef_B_.1_FJ196385	Res	betaL-g1157_SHV-12	SHV-12	blaSHV-12_1_KF976405	blaSHV-12	blaSHV_12.1_KF976405	Res	betaL-g1157_SHV-12	SHV-12	blaSHV-12_1_KF976405	blaSHV-12	blaSHV_12.1_KF976405	Res	betaL-g1157_SHV-12	SHV-12	blaSHV-12_1_KF976405	blaSHV-12	blaSHV_12.1_KF976405	Res	chlor-g1576_cml	cml-1*	cmlA1_1_M64556	cmlA1	cmlA1.1_M64556	Sen						Sen						Sen						Sen
A337	Sen					mef_B_.1_FJ196385	Res	betaL-g1157_SHV-12	SHV-12	blaSHV-12_1_KF976405	blaSHV-12	blaSHV_12.1_KF976405	Res	betaL-g1157_SHV-12	SHV-12	blaSHV-12_1_KF976405	blaSHV-12	blaSHV_12.1_KF976405	Res	betaL-g1157_SHV-12	SHV-12	blaSHV-12_1_KF976405	blaSHV-12	blaSHV_12.1_KF976405	Res	chlor-g1576_cml	cml-1*	cmlA1_1_M64556	cmlA1	cmlA1.1_M64556	Sen						Sen						Sen						Sen
A353	Sen						Res	betaL-g0285_CMY-2	CMY-2;TEM-1	blaCMY-2_1_X91840,blaTEM-1B_1_AY458016	blaCMY-2, blaTEM-1B	blaTEM_1B.1_AY458016,blaCMY_2.1_X91840	Res	betaL-g0285_CMY-2	CMY-2	blaCMY-2_1_X91840	blaCMY-2	blaCMY_2.1_X91840	Res	betaL-g0285_CMY-2	CMY-2	blaCMY-2_1_X91840	blaCMY-2	blaCMY_2.1_X91840	Sen						Res	quino-g1763_gyrA_ecol_Chr	gyrA_EC1[83:S-L]		gyrA p.S83L		Res			gyrA-S-83-L-Naladixic_acid_Ciprofloxacin			Sen						Sen
A355	Sen						Res	betaL-g0285_CMY-2	CMY-2;TEM-1	blaCMY-2_1_X91840,blaTEM-1B_1_AY458016	blaCMY-2, blaTEM-1B	blaTEM_1B.1_AY458016,blaCMY_2.1_X91840	Res	betaL-g0285_CMY-2	CMY-2	blaCMY-2_1_X91840	blaCMY-2	blaCMY_2.1_X91840	Res	betaL-g0285_CMY-2	CMY-2	blaCMY-2_1_X91840	blaCMY-2	blaCMY_2.1_X91840	Sen						Res	quino-g1763_gyrA_ecol_Chr	gyrA_EC1[83:S-L]		gyrA p.S83L		Res			gyrA-S-83-L-Naladixic_acid_Ciprofloxacin			Sen						Sen
A363	Sen						Sen						Sen						Sen						Sen						Sen						Sen			gyrA-A-67-S-Naladixic_acid			Sen						Sen
A364	Sen						Sen		SHV-39-p[c]		blaSHV-12, blaSHV-15, blaSHV-160, blaSHV-160		Sen		SHV-39-p[c]		blaSHV-12, blaSHV-15, blaSHV-160, blaSHV-160		Sen		SHV-39-p[c]		blaSHV-12, blaSHV-15, blaSHV-160, blaSHV-160		Sen	chlor-g1578_cmlA1	cml-A1[c]			cmlA1.1_M64556	Sen						Sen			gyrA-A-67-S-Naladixic_acid			Sen						Sen
A365	Sen				macro-g1732_mphB	mef_B_.1_FJ196385	Res	betaL-g2225_TEM-1b, betaL-g1157_SHV-12	SHV-12;TEM-1	blaTEM-1B_1_AY458016,blaSHV-12_1_KF976405	blaSHV-12, blaTEM-1B	blaTEM_1B.1_AY458016,blaSHV_12.1_KF976405	Res	betaL-g1157_SHV-12	SHV-12	blaSHV-12_1_KF976405	blaSHV-12	blaSHV_12.1_KF976405	Res	betaL-g1157_SHV-12	SHV-12	blaSHV-12_1_KF976405	blaSHV-12	blaSHV_12.1_KF976405	Res	chlor-g1578_cmlA1	cml-1*	cmlA1_1_M64556	cmlA1	cmlA1.1_M64556	Sen						Sen						Sen						Sen
A366	Sen						Sen						Sen						Sen						Sen						Sen						Sen			gyrA-A-67-S-Naladixic_acid			Sen						Sen
A367	Sen					mef_B_.1_FJ196385	Res	betaL-g1157_SHV-12	SHV-12	blaSHV-12_1_KF976405	blaSHV-12	blaSHV_12.1_KF976405	Res	betaL-g1157_SHV-12	SHV-12	blaSHV-12_1_KF976405	blaSHV-12	blaSHV_12.1_KF976405	Res	betaL-g1157_SHV-12	SHV-12	blaSHV-12_1_KF976405	blaSHV-12	blaSHV_12.1_KF976405	Res	chlor-g1576_cml	cml-1*	cmlA1_1_M64556	cmlA1	cmlA1.1_M64556	Sen						Sen						Sen						Sen
A71	Sen					mef_B_.1_FJ196385	Res	betaL-g1157_SHV-12	SHV-12	blaSHV-12_1_KF976405	blaSHV-12	blaSHV_12.1_KF976405	Res	betaL-g1157_SHV-12	SHV-12	blaSHV-12_1_KF976405	blaSHV-12	blaSHV_12.1_KF976405	Res	betaL-g1157_SHV-12	SHV-12	blaSHV-12_1_KF976405	blaSHV-12	blaSHV_12.1_KF976405	Res	chlor-g1576_cml	cml-1*	cmlA1_1_M64556	cmlA1	cmlA1.1_M64556	Sen						Sen						Sen						Sen
A8	Sen						Sen						Sen						Sen						Sen						Sen						Sen						Sen						Sen
A9	Sen						Sen						Sen						Sen						Sen						Sen						Sen						Sen						Sen
[truncated: 35 more columns]

## Sheet: NVI
Supplementary Table S3: Comparison of the phenotype data established from ECOFF interpreatation of MIC results with AMR genotypes produced by each pipeline. The results from each institute is separated by tabs.
Strain ID	Azithromycin	APHA Seqfinder/Abricate	Genefinder	BLAST	Resfinder/Pointfinder	ARIBA	Ampicillin	Sefinder/Abricate (APHA)	Genefinder (PHE)	BLAST (WBVR)	Resfinder/Pointfinder (NVI)	ARIBA (UCM)	Cefotaxime	Sefinder/Abricate (APHA)	Genefinder (PHE)	BLAST (WBVR)	Resfinder/Pointfinder (NVI)	ARIBA (UCM)	Ceftazidime	Sefinder/Abricate (APHA)	Genefinder (PHE)	BLAST (WBVR)	Resfinder/Pointfinder (NVI)	ARIBA (UCM)	Chloramphenicol	Sefinder/Abricate (APHA)	Genefinder (PHE)	BLAST (WBVR)	Resfinder/Pointfinder (NVI)	ARIBA (UCM)	Ciprofloxacin	Sefinder/Abricate (APHA)	Genefinder (PHE)	BLAST (WBVR)	Resfinder/Pointfinder (NVI)	ARIBA (UCM)	Nalidixic Acid	Sefinder/Abricate (APHA)	Genefinder (PHE)	BLAST (WBVR)	Resfinder/Pointfinder (NVI)	ARIBA (UCM)	Colistin	Sefinder/Abricate (APHA)	Genefinder (PHE)	BLAST (WBVR)	Resfinder/Pointfinder (NVI)	ARIBA (UCM)	Gentamicin
NVI_10-2016-40-17200_S27	ND						Res	CTX-M-1	CTX-M-1	CTX-M-1	CTX-M-1	CTX-M-1	Res	CTX-M-1	CTX-M-1	CTX-M-1	CTX-M-1	CTX-M-1	Res	CTX-M-1	CTX-M-1	CTX-M-1	CTX-M-1	CTX-M-1	Sen						Sen			gyrA mut			Sen			gyrA mut			Sen						Sen
NVI_103-2009-01-3064-2-T_S102_L005	ND						Sen						Sen						Sen						Sen						Res	gyrA mut, qnrB40	gyrA mut	gyrA mut	gyrA mut, qnrB5/19/81		Res	gyrA mut	gyrA mut	gyrA mut	gyrA mut		Sen						Sen
NVI_11-2016-22-363_S26_L001	ND						Res	CMY-2	CMY-2	CMY-2	CMY-2	CMY-2	Res	CMY-2	CMY-2	CMY-2	CMY-2	CMY-2	Res	CMY-2	CMY-2	CMY-2	CMY-2	CMY-2	Sen						Sen						Sen						Sen						Res
NVI_114-2012-01-5998_S30	ND						Res	CMY-2	CMY-2	CMY-2	CMY-2	CMY-2	Res	CMY-2	CMY-2	CMY-2	CMY-2	CMY-2	Res	CMY-2	CMY-2	CMY-2	CMY-2	CMY-2	Sen						Sen						Sen						Sen						Sen
NVI_131-2014-01-1673_S58	ND						Res	TEM-variant, CMY-2	CMY-2	CMY-2	CMY-2	CMY-2	Res	CMY-2	CMY-2	CMY-2	CMY-2	CMY-2	Res	CMY-2	CMY-2	CMY-2	CMY-2	CMY-2	Sen						Sen						Sen						Sen						Sen
NVI_133-2016-02-531-2-S_S82_L005	ND	ermB, mphA	ermB, mphA	ermB, mphA	ermB, mphA	ermB, mphA	Res	CTX-M-15	CTX-M-15	CTX-M-15	CTX-M-15	CTX-M-15	Res	CTX-M-15	CTX-M-15	CTX-M-15	CTX-M-15	CTX-M-15	Res	CTX-M-15	CTX-M-15	CTX-M-15	CTX-M-15	CTX-M-15	Sen	catA1	catA1	catA1	catA1	catA1	Res	gyrA mut, parC mut	gyrA mut, parC mut, qepA1	gyrA mut, parC mut, parE mut, qepA4	gyrA mut, parC mut, qepA4	qepA4	Res	gyrA mut, parC mut	gyrA mut, parC mut	gyrA mut, parC mut, parE mut	gyrA mut, parC mut		Sen						Sen
NVI_137-2016-02-620-2-S_S35_L005	ND						Res	TEM-1b, SHV-12	SHV-12, TEM-1	TEM-1b, SHV-12	TEM-1b, SHV-12	SHV-12, TEM-1b	Res	SHV-12	SHV-12	SHV-12	SHV-12	SHV-12	Res	SHV-12	SHV-12	SHV-12	SHV-12	SHV-12	Sen						Res	gyrA mut, parC mut, qnrS1	gyrA mut, parC mut, qnrS1	gyrA mut, parC mut, parE mut, qnrS1	gyrA mut, parC mut, parE mut, qnrS1	qnrS1	Res	gyrA mut, parC mut	gyrA mut, parC mut	gyrA mut, parC mut, parE mut	gyrA mut, parC mut, parE mut		Sen						Sen
NVI_139-2014-01-3678_S60	ND						Res	CMY-2	CMY-2	CMY-2	CMY-2	CMY-2	Res	CMY-2	CMY-2	CMY-2	CMY-2	CMY-2	Res	CMY-2	CMY-2	CMY-2	CMY-2	CMY-2	Sen						Sen			gyrA mut			Sen			gyrA mut			Sen						Sen
NVI_14-2015-01-2097-1-S_S187_L006	ND						Res		TEM-1	TEM-1b	TEM-1b	TEM-1b	Sen						Sen						Sen						Res		qnrS1, qnrB19	qnrS1	qnrS1	qnrS1	Sen						Sen						Sen
NVI_140-2014-01-3681_S84	ND						Res	TEM-variant, CMY-2	CMY-2	CMY-2, CMY-4	CMY-2	CMY-2	Res	CMY-2	CMY-2	CMY-2, CMY-4	CMY-2	CMY-2	Res	CMY-2	CMY-2	CMY-2, CMY-4	CMY-2	CMY-2	Sen						Sen						Sen						Sen						Sen
NVI_142-2014-01-3683_S132	ND						Res		CMY-2	CMY-2	CMY-2	CMY-2	Res		CMY-2	CMY-2	CMY-2	CMY-2	Res		CMY-2	CMY-2	CMY-2	CMY-2	Sen						Sen		parC mut	gyrA mut, parC mut	parC mut		Sen		parC mut	gyrA mut, parC mut	parC mut		Sen						Sen
NVI_146-2014-01-5104_S38	ND						Res	CMY-2	CMY-2	CMY-2	CMY-2	CMY-2	Res	CMY-2	CMY-2	CMY-2	CMY-2	CMY-2	Res	CMY-2	CMY-2	CMY-2	CMY-2	CMY-2	Sen						Sen						Sen						Sen						Sen
NVI_153-2016-17-148-1-S_S37_L005	ND						Res	TEM-1b	TEM-1	TEM-1b	TEM-1b	TEM-1b	Sen						Sen						Res	catA1	catA1	catA1	catA1	catA1	Res	gyrA mut	gyrA mut	gyrA mut	gyrA mut		Res	gyrA mut	gyrA mut	gyrA mut	gyrA mut		Sen						Sen
NVI_155-2016-17-164-1-S_S61_L005	ND						Res	TEM-1b	TEM-1	TEM-1b	TEM-1b	TEM-1b	Sen						Sen						Sen						Res	gyrA mut, parC mut, qnrS1	gyrA mut, parC mut, qnrS1	gyrA mut, parC mut, qnrS1	gyrA mut, parC mut, qnrS1	qnrS1	Res	gyrA mut, parC mut	gyrA mut, parC mut	gyrA mut, parC mut	gyrA mut, parC mut		Sen						Sen
NVI_156-2014-01-7149_S88	ND						Res	CMY-2	CMY-2	CMY-2	CMY-2	CMY-2	Res	CMY-2	CMY-2	CMY-2	CMY-2	CMY-2	Res	CMY-2	CMY-2	CMY-2	CMY-2	CMY-2	Sen						Sen						Sen						Sen						Sen
NVI_157-2014-01-7282_S112	ND						Res	CMY-2	CMY-2	CMY-2	CMY-2	CMY-2	Res	CMY-2	CMY-2	CMY-2	CMY-2	CMY-2	Res	CMY-2	CMY-2	CMY-2	CMY-2	CMY-2	Sen						Sen						Sen						Sen						Sen
NVI_159-2016-17-225-1-S_S109_L005	ND	mphA	mphA	mphA	mphA	mphA	Res	TEM-variant	TEM-117-p*			TEM-1b	Sen		TEM-117-p*				Sen		TEM-117-p*				Res	catA1	catA1	catA1	catA1	catA1	Res	gyrA mut, parC mut	gyrA mut, parC mut	gyrA mut, parC mut	gyrA mut, parC mut		Res	gyrA mut, parC mut	gyrA mut, parC mut	gyrA mut, parC mut	gyrA mut, parC mut		Sen						Res
NVI_16-2015-01-2309-1-S_S211_L006	ND						Res	TEM-1b	TEM-1	TEM-1b	TEM-1b	TEM-1b	Sen						Sen						Sen						Res	qnrS1	parC mut, qnrS1	parC mut, qnrS1	parC mut, qnrS1	qnrS1	Sen		parC mut	parC mut	parC mut		Sen						Sen
NVI_162-2016-17-257-1-S_S50_L005	ND						Sen						Sen						Sen						Sen						Res	qnrA1	qnrA1	qnrA1	qnrA1	qnrA1	Sen						Sen						Sen
NVI_165-2016-22-665_S114	ND						Res	CMY-2	CMY-2	CMY-2	CMY-2	CMY-2	Res	CMY-2	CMY-2	CMY-2	CMY-2	CMY-2	Res	CMY-2	CMY-2	CMY-2	CMY-2	CMY-2	Sen						Sen						Sen						Sen						Res
NVI_170-2016-17-292-1-S_S51_L005	ND						Sen	TEM-117					Sen	TEM-117					Sen	TEM-117					Res	catA1, floR	catA1, floR	catA1, floR	catA1, floR	catA1, floR	Res	qnrS1	qnrS1	qnrS1	qnrS1	qnrS1	Sen						Sen						Sen
NVI_176-2016-17-340-1-S_S123_L005	ND						Res	TEM-1b	TEM-1	TEM-1b	TEM-1b	TEM-1b	Sen						Sen						Sen						Res	qnrS1	qnrS1	qnrS1	qnrS1	qnrS1	Sen						Sen						Sen
NVI_176-2016-22-1158_S188	ND						Res	CMY-2	CMY-2	CMY-2	CMY-2	CMY-2	Res	CMY-2	CMY-2	CMY-2	CMY-2	CMY-2	Res	CMY-2	CMY-2	CMY-2	CMY-2	CMY-2	Sen						Sen						Sen						Sen						Sen
NVI_178-2016-40-21270_S46	ND						Res	CTX-M-61	CTX-M-1	CTX-M-1	CTX-M-1	CTX-M-1	Res	CTX-M-61	CTX-M-1	CTX-M-1	CTX-M-1	CTX-M-1	Res	CTX-M-61	CTX-M-1	CTX-M-1	CTX-M-1	CTX-M-1	Sen						Sen						Sen						Sen						Sen
NVI_179-2016-17-377-1-S_S64_L005	ND	mphA	mphA	mphA	mphA	mphA	Res	CTX-M-15	CTX-M-15	CTX-M-15	CTX-M-15	CTX-M-15	Res	CTX-M-15	CTX-M-15	CTX-M-15	CTX-M-15	CTX-M-15	Res	CTX-M-15	CTX-M-15	CTX-M-15	CTX-M-15	CTX-M-15	Sen						Res	parC mut	gyrA mut, parC mut	gyrA mut, parC mut	gyrA mut, parC mut		Res	parC mut	gyrA mut, parC mut	gyrA mut, parC mut	gyrA mut, parC mut		Sen						Sen
NVI_185-2016-17-423-1-S_S41_L005	ND						Res	TEM-1b	TEM-1	TEM-1b	TEM-1b	TEM-1b	Sen						Sen						Sen						Res	qnrB19	qnrB19	qnrB19	qnrB19	qnrB19	Sen						Sen						Sen
NVI_187-2016-17-485-1-S_S65_L005	ND						Res	ampC promoter			ampC promoter		Res	ampC promoter			ampC promoter		Res	ampC promoter			ampC promoter		Sen						Res	qnrB19	qnrB19	qnrB19	qnrB19	qnrB19	Sen						Sen						Sen
NVI_188-2016-17-546_S77_L005	ND	mphA	mphA		mphA	mphA	Res	TEM-1b	TEM-1	TEM-1b	TEM-1b	TEM-1b	Sen						Sen						Res	catA1	catA1	catA1	catA1	catA1	Res	gyrA mut, parC mut	gyrA mut, parC mut	gyrA mut, parC mut	gyrA mut, parC mut		Res	gyrA mut, parC mut	gyrA mut, parC mut	gyrA mut, parC mut	gyrA mut, parC mut		Sen						Sen
NVI_21-2012018384_S51_L001	ND						Res	TEM-1b, CMY-2	TEM-1, CMY-2	TEM-1b, CMY-2	TEM-1b, CMY-2	CMY-2, TEM-1b	Res	CMY-2	CMY-2	CMY-2	CMY-2	CMY-2	Res	CMY-2	CMY-2	CMY-2	CMY-2	CMY-2	Sen						Sen						Sen						Sen						Sen
NVI_22-2012019649_S63_L001	ND						Res	CMY-2	CMY-2		CMY-2/61	CMY-2	Res	CMY-2	CMY-2		CMY-2/61	CMY-2	Res	CMY-2	CMY-2		CMY-2/61	CMY-2	Sen						Sen						Sen						Sen						Sen
NVI_3-2014-01-2996-1-S_S150_L006	ND						Res	TEM-1b	TEM-1	TEM-1b	TEM-1b	TEM-1b	Sen						Sen						Res	catA1	catA1	catA1	catA1	catA1	Res	gyrA mut, parC mut	gyrA mut, parC mut	gyrA mut, parC mut	gyrA mut, parC mut		Res	gyrA mut, parC mut	gyrA mut, parC mut	gyrA mut, parC mut	gyrA mut, parC mut		Sen						Sen
NVI_30-2016-40-23574_S127	ND						Res	TEM-1b, CTX-M-1	CTX-M-1, TEM-191-p*	TEM-1b, CTX-M-1	TEM-1b, CTX-M-1	CTX-M-1	Res	CTX-M-1	CTX-M-1, TEM-191-p*	CTX-M-1	CTX-M-1	CTX-M-1	Res	CTX-M-1	CTX-M-1, TEM-191-p*	CTX-M-1	CTX-M-1	CTX-M-1	Sen						Sen						Sen						Sen						Sen
NVI_33-2016-40-24053_S9	ND						Res		CTX-M-1	CTX-M-1	CTX-M-1	CTX-M-1	Res		CTX-M-1	CTX-M-1	CTX-M-1	CTX-M-1	Res		CTX-M-1	CTX-M-1	CTX-M-1	CTX-M-1	Sen						Sen						Sen						Sen						Sen
NVI_3992-7_S23_L001	ND	mphA	mphA	mphA	mphA	mphA	Res	TEM-1b	TEM-1	TEM-1b	TEM-1b	TEM-1b	Sen						Sen						Res	catA1	catA1	catA1	catA1	catA1	Res	gyrA mut, parC mut	gyrA mut, parC mut	gyrA mut, parC mut	gyrA mut, parC mut		Res	gyrA mut, parC mut	gyrA mut, parC mut	gyrA mut, parC mut	gyrA mut, parC mut		Sen						Sen
NVI_41-2015-01-466-1-S_S131_L006	ND	mphA	mphA	mphA	mphA	mphA	Res	TEM-1b	TEM-191-p*			TEM-1b	Sen		TEM-191-p*				Sen		TEM-191-p*				Res	catA1, floR	catA1, floR	catA1, floR	catA1, floR	catA1, floR	Res	gyrA mut, qnrS1	gyrA mut, parC mut, qnrS1	gyrA mut, parC mut, qnrS1	gyrA mut, parC mut, qnrS1	qnrS1	Res	gyrA mut	gyrA mut, parC mut	gyrA mut, parC mut	gyrA mut, parC mut		Sen						Res
NVI_43-2015-01-4788-1-S_S155_L006	ND						Res	CTX-M-1	CTX_M-1	CTX-M-1	CTX-M-1	CTX-M-1	Res	CTX-M-1	CTX_M-1	CTX-M-1	CTX-M-1	CTX-M-1	Res	CTX-M-1	CTX_M-1	CTX-M-1	CTX-M-1	CTX-M-1	Sen						Res	gyrA mut	gyrA mut	gyrA mut	gyrA mut		Res	gyrA mut	gyrA mut	gyrA mut	gyrA mut		Sen						Sen
NVI_51-2015-01-5177-1-S_S156_L006	ND						Sen						Sen						Sen						Sen						Res	qnrS2	qnrS2	parC mut, qnrS2	qnrS2	qnrS2	Sen			parC mut			Sen						Sen
NVI_57-2015-01-752-1-S_S133_L006	ND						Sen						Sen						Sen						Sen						Res	gyrA mut	gyrA mut	gyrA mut	gyrA mut		Res	gyrA mut	gyrA mut	gyrA mut	gyrA mut		Sen						Sen
NVI_59-2016-02-278_S157_L006	ND	mphA	mphA	mphA	mphA	mphA	Sen						Sen						Sen						Res	catA1	catA1	catA1	catA1	catA1	Res	gyrA mut, parC mut	gyrA mut, parC mut	gyrA mut, parC mut	gyrA mut, parC mut		Res	gyrA mut, parC mut	gyrA mut, parC mut	gyrA mut, parC mut	gyrA mut, parC mut		Sen						Sen
NVI_60-2016-02-281-2-S_S169_L006	ND						Res	CTX-M-55	CTX-M-55	CTX-M-55	CTX-M-55	CTX-M-55	Res	CTX-M-55	CTX-M-55	CTX-M-55	CTX-M-55	CTX-M-55	Res	CTX-M-55	CTX-M-55	CTX-M-55	CTX-M-55	CTX-M-55	Sen						Res	qnrS1	qnrS1	qnrS1	qnrS1	qnrS1	Sen						Sen						Res
NVI_61-2011-01-6927-5-T_S56_L001	ND						Res	TEM-1b	TEM-1	TEM-1b	TEM-1b	TEM-1b	Sen						Sen						Sen						Res	gyrA mut	gyrA mut	gyrA mut	gyrA mut		Res	gyrA mut	gyrA mut	gyrA mut	gyrA mut		Sen						Sen
NVI_64-2016-02-324-2-S_S217_L006	ND						Res	TEM-1b, CTX-M-15	CTX-M-15, TEM-1	CTX-M-15	TEM-1b, CTX-M-15	CTX-M-15, TEM-1b	Res	CTX-M-15	CTX-M-15	CTX-M-15	CTX-M-15	CTX-M-15	Res	CTX-M-15	CTX-M-15	CTX-M-15	CTX-M-15	CTX-M-15	Sen						Res	qnrS1	qnrS1	qnrS1	qnrS1	qnrS1	Sen						Sen						Sen
NVI_65-2014-01-7394-1-S_S9_L001	ND						Res	TEM-1b	TEM-1	TEM-1b	TEM-1b	TEM-1b	Sen						Sen						Res	catA1	catA1	catA1	catA1	catA1	Res	parC mut	gyrA mut, parC mut	gyrA mut, parC mut	gyrA mut, parC mut		Res	parC mut	gyrA mut, parC mut	gyrA mut, parC mut	gyrA mut, parC mut		Sen						Sen
NVI_7-2014-01-6137_S73_L001	ND						Res	CMY-2	CMY-2	CMY-2	CMY-2	CMY-2	Res	CMY-2	CMY-2	CMY-2	CMY-2	CMY-2	Res	CMY-2	CMY-2	CMY-2	CMY-2	CMY-2	Sen						Sen			gyrA mut			Sen			gyrA mut			Sen						Sen
NVI_75-2016-02-358_S159_L006	ND	mphA	mphA	mphA	mphA	mphA	Res	TEM-1b	TEM-1	TEM-1b	TEM-1b	TEM-1b	Sen						Sen						Res	catA1	catA1	catA1	catA1	catA1	Res	gyrA mut, parC mut	gyrA mut, parC mut	gyrA mut, parC mut	gyrA mut, parC mut		Res	gyrA mut, parC mut	gyrA mut, parC mut	gyrA mut, parC mut	gyrA mut, parC mut		Sen						Sen
NVI_76-2016-02-359-2-S_S171_L006	ND						Res	CTX-M-55	CTX-M-55	CTX-M-55	CTX-M-55	CTX-M-55	Res	CTX-M-55	CTX-M-55	CTX-M-55	CTX-M-55	CTX-M-55	Res	CTX-M-55	CTX-M-55	CTX-M-55	CTX-M-55	CTX-M-55	Sen						Res	qnrS1	qnrS1	qnrS1	qnrS1	qnrS1	Sen						Sen						Res
NVI_77-2012-01-771_S115	ND						Res	CMY-2	CMY-2	CMY-2	CMY-2	CMY-2	Res	CMY-2	CMY-2	CMY-2	CMY-2	CMY-2	Res	CMY-2	CMY-2	CMY-2	CMY-2	CMY-2	Sen						Sen		parC mut	gyrA mut, parC mut	parC mut		Sen		parC mut	gyrA mut, parC mut	parC mut		Sen						Sen
NVI_78-2016-02-366-2-S_S195_L006	ND						Res	CTX-M-55	CTX-M-55	CTX-M-55	CTX-M-55	CTX-M-55	Res	CTX-M-55	CTX-M-55	CTX-M-55	CTX-M-55	CTX-M-55	Res	CTX-M-55	CTX-M-55	CTX-M-55	CTX-M-55	CTX-M-55	Sen						Res	qnrS1	qnrS1	qnrS1	qnrS1	qnrS1	Sen						Sen						Res
NVI_83-2016-02-409_S160_L006	ND	mphA	mphA	mphA	mphA	mphA	Res	TEM-1b	TEM-1	TEM-1b	TEM-1b	TEM-1b	Sen						Sen						Res	catA1	catA1	catA1	catA1	catA1	Res	gyrA mut, parC mut	gyrA mut, parC mut	gyrA mut, parC mut	gyrA mut, parC mut		Res	gyrA mut, parC mut	gyrA mut, parC mut	gyrA mut, parC mut	gyrA mut, parC mut		Sen						Sen
NVI_98-2012-01-1657_S26	ND						Res	CMY-2	CMY-2	CMY-2	CMY-2	CMY-2	Res	CMY-2	CMY-2	CMY-2	CMY-2	CMY-2	Res	CMY-2	CMY-2	CMY-2	CMY-2	CMY-2	Sen						Sen						Sen						Sen						Sen
[truncated: 35 more columns]

## Sheet: IP
Supplementary Table S3: Comparison of the phenotype data established from ECOFF interpreatation of MIC results with AMR genotypes produced by each pipeline. The results from each institute is separated by tabs.
Strain ID	Azithromycin	APHA Seqfinder/Abricate	Genefinder	BLAST	Resfinder/Pointfinder	ARIBA	Ampicillin	Sefinder/Abricate (APHA)	Genefinder (PHE)	BLAST (WBVR)	Resfinder/Pointfinder (NVI)	ARIBA (UCM)	Cefotaxime	Sefinder/Abricate (APHA)	Genefinder (PHE)	BLAST (WBVR)	Resfinder/Pointfinder (NVI)	ARIBA (UCM)	Ceftazidime	Sefinder/Abricate (APHA)	Genefinder (PHE)	BLAST (WBVR)	Resfinder/Pointfinder (NVI)	ARIBA (UCM)	Chloramphenicol	Sefinder/Abricate (APHA)	Genefinder (PHE)	BLAST (WBVR)	Resfinder/Pointfinder (NVI)	ARIBA (UCM)	Ciprofloxacin	Sefinder/Abricate (APHA)	Genefinder (PHE)	BLAST (WBVR)	Resfinder/Pointfinder (NVI)	ARIBA (UCM)	Nalidixic Acid	Sefinder/Abricate (APHA)	Genefinder (PHE)	BLAST (WBVR)	Resfinder/Pointfinder (NVI)	ARIBA (UCM)	Colistin	Sefinder/Abricate (APHA)	Genefinder (PHE)	BLAST (WBVR)	Resfinder/Pointfinder (NVI)	ARIBA (UCM)	Gentamicin
ARDIG100	Sen						Sen						Sen						Sen						Sen						Sen						Sen						Sen						Sen
ARDIG106	Sen						Res	TEM-1D	TEM-1	blaTEM-1D_1_AF1882	TEM-1D	blaTEM	Sen						Sen						Sen						Sen		gyrA_EC1[u];parC_EC1[u]				Sen		gyrA_EC1[u];parC_EC1[u]				Sen						Sen
ARDIG108	Sen		strA				Res	OXA-2, Tem1	OXA-2; TEM-1	blaTEM-1A	OXA-2, TEM-1A	blaOXA_-_8, blaTEM	Sen						Sen	OXA-2, Tem1	OXA-2; TEM-1	blaTEM-1A	OXA-2, TEM-1A	blaOXA_-_8, blaTEM	Res	catA1	catA1	catA1_1_V622	catA1	catA1	Res	quino-g1763_gyrA_ecol_Chr	gyrA_EC1[83:S-L]	gyrA-S-83-L	gyrA p.S83L		Res	quino-g1763_gyrA_ecol_Chr	gyrA_EC1[83:S-L]	gyrA-S-83-L	gyrA p.S83L		Sen						Res
ARDIG109	Sen						Sen						Sen						Sen						Sen						Sen						Sen						Sen						Sen
ARDIG110	Sen						Res	SHV-1	SHV-1	blaSHV-1_1_AF14885	SHV-1	bla-_7	Sen	SHV-1	SHV-1	blaSHV-1_1_AF14885	SHV-1	bla-_7	Sen						Sen						Sen						Sen						Sen						Sen
ARDIG113	Sen						Res	TEM-1b	TEM-1	blaTEM-1B_1_AY45816	TEM-1B	blaTEM	Sen						Sen						Res	catA1	catA1	catA1_1_V622	catA1	catA1	Sen						Sen						Sen						Sen
ARDIG115	Sen						Sen						Sen						Sen						Sen						Sen						Sen						Sen						Sen
ARDIG117	Res	mphA	mphA	mph(A)_2_U36578	mphA	mph_A	Res	CTX-M-15, OXA-1	CTX-M-15, OXA-1	blaOXA-1_1_HQ1751;blaCTX-M-15_1_AY44436	CTX-M-15, OXA-1	blaCTX_M, blaOXA_-_5	Res	CTX-M-15, OXA-1	CTX-M-15, OXA-1	blaOXA-1_1_HQ1751;blaCTX-M-15_1_AY44436	CTX-M-15, OXA-1	blaCTX_M, blaOXA_-_5	Res	CTX-M-15, OXA-1	CTX-M-15, OXA-1	blaOXA-1_1_HQ1751;blaCTX-M-15_1_AY44436	CTX-M-15, OXA-1	blaCTX_M, blaOXA_-_5	Res	catB4, floR	floR[v]	floR_2_AF11817	catB3, floR	catB partial, floR	Res	amino-g0171_aac6-Ib-cr;quino-g1809_parC_ecol_Chr;quino-g1763_gyrA_ecol_Chr	gyrA_EC1[83:S-L;87:D-N];parC_EC1[80:S-I;84:E-V]	gyrA-S-83-L;parC-E-84-V;parE-I-529-L	gyrA p.S83L D87N, parC p.S80I E84V, parE p.I529L		Res	amino-g0171_aac6-Ib-cr;quino-g1809_parC_ecol_Chr;quino-g1763_gyrA_ecol_Chr	gyrA_EC1[83:S-L;87:D-N];parC_EC1[80:S-I;84:E-V]	gyrA-S-83-L;parC-E-84-V;parE-I-529-L	gyrA p.S83L D87N, parC p.S80I E84V, parE p.I529L		Sen						Res
ARDIG120	Sen						Res	TEM-34	TEM-34	TEM-34	TEM-34	blaTEM	Sen						Sen						Sen						Res	quino-g1809_parC_ecol_Chr;quino-g1763_gyrA_ecol_Chr	gyrA_EC1[83:S-L;87:D-N];parC_EC1[80:S-I;84:E-V]	gyrA-S-83-L;parC-E-84-V;parE-I-529-L	gyrA p.S83L D87N, parC p.S80I E84V, parE p.I529L		Res	quino-g1809_parC_ecol_Chr;quino-g1763_gyrA_ecol_Chr	gyrA_EC1[83:S-L;87:D-N];parC_EC1[80:S-I;84:E-V]	gyrA-S-83-L;parC-E-84-V;parE-I-529-L	gyrA p.S83L D87N, parC p.S80I E84V, parE p.I529L		Sen						Sen
ARDIG61	Sen						Sen						Sen						Sen						Sen						Res	quino-g1809_parC_ecol_Chr;quino-g1763_gyrA_ecol_Chr	gyrA_EC1[83:S-L;87:D-N];parC_EC1[80:S-I;84:E-V]	gyrA-S-83-L;parC-E-84-V;parE-I-529-L	gyrA p.S83L D87N, parC p.S80I E84V, parE p.I529L		Res	quino-g1809_parC_ecol_Chr;quino-g1763_gyrA_ecol_Chr	gyrA_EC1[83:S-L;87:D-N];parC_EC1[80:S-I;84:E-V]	gyrA-S-83-L;parC-E-84-V;parE-I-529-L	gyrA p.S83L D87N, parC p.S80I E84V, parE p.I529L		Sen						Sen
ARDIG63	Sen						Sen						Sen						Sen						Sen						Sen						Sen						Sen						Sen
ARDIG66	Sen						Res	CTX-M-14, TEM-1B	CTX-M-14, TEM-1	CTX-M-14, TEM-1B	CTX-M-14, TEM-1B	blaCTX_M_-_2, blaTEM	Res	CTX-M-14, TEM-1B	CTX-M-14, TEM-1	CTX-M-14, TEM-1B	CTX-M-14, TEM-1B	blaCTX_M_-_2, blaTEM	Sen	CTX-M-14, TEM-1B	CTX-M-14, TEM-1	CTX-M-14, TEM-1B	CTX-M-14, TEM-1B	blaCTX_M_-_2, blaTEM	Res						Sen						Sen						Sen						Sen
ARDIG67	Sen						Res	Tem-1B	TEM-1	blaTEM-1B_1_AY45816	Tem-1B	blaTEM	Sen						Sen						Sen						Sen						Sen						Sen						Sen
ARDIG68	Sen						Res	CTX-M-15, TEM-1B	CTX-M-15, TEM-1	blaCTX-M-15_1_AY44436;blaTEM-1B_1_AY45816	CTX-M-15, TEM-1B	blaCTX_M, blaTEM	Res	CTX-M-15, TEM-1B	CTX-M-15, TEM-1	blaCTX-M-15_1_AY44436;blaTEM-1B_1_AY45816	CTX-M-15, TEM-1B	blaCTX_M, blaTEM	Res	CTX-M-15, TEM-1B	CTX-M-15, TEM-1	blaCTX-M-15_1_AY44436;blaTEM-1B_1_AY45816	CTX-M-15, TEM-1B	blaCTX_M, blaTEM	Sen						Res	quino-g1809_parC_ecol_Chr;quino-g1763_gyrA_ecol_Chr	gyrA_EC1[83:S-L;87:D-N];parC_EC1[80:S-I;84:E-V]	gyrA-S-83-L;parC-E-84-V;parE-I-529-L	gyrA p.S83L D87N, parC p.S80I E84V, parE p.I529L		Res	quino-g1809_parC_ecol_Chr;quino-g1763_gyrA_ecol_Chr	gyrA_EC1[83:S-L;87:D-N];parC_EC1[80:S-I;84:E-V]	gyrA-S-83-L;parC-E-84-V;parE-I-529-L	gyrA p.S83L D87N, parC p.S80I E84V, parE p.I529L		Sen						Res
ARDIG71	Res	mphA	mphA	mph(A)_2_U36578	mphA	mph_A	Res	CTX-M-15, OXA-1, TEM-1B, CMY-2	CTX-M-15;CMY-2;OXA-1;TEM-1, OXA-181	blaOXA-181; blaOXA-1; blaCMY-2; blaCTX-M-3, ;blaTEM-1B	CMY-2, CTX-M-15, OXA-1, OXA-181, TEM-1B	bla-, blaCTX_M, blaOXA_-_23, blaOXA_-_5, blaTEM, blaCMY_98 partial	Res	CTX-M-15, OXA-1, TEM-1B, CMY-2	CTX-M-15;CMY-2;OXA-1;TEM-1, OXA-181	blaOXA-181; blaOXA-1; blaCMY-2; blaCTX-M-3, ;blaTEM-1B	CMY-2, CTX-M-15, OXA-1, OXA-181, TEM-1B	bla-, blaCTX_M, blaOXA_-_23, blaOXA_-_5, blaTEM, blaCMY_98 partial	Res	CTX-M-15, OXA-1, TEM-1B, CMY-2	CTX-M-15;CMY-2;OXA-1;TEM-1, OXA-181	blaOXA-181; blaOXA-1; blaCMY-2; blaCTX-M-3, ;blaTEM-1B	CMY-2, CTX-M-15, OXA-1, OXA-181, TEM-1B	bla-, blaCTX_M, blaOXA_-_23, blaOXA_-_5, blaTEM, blaCMY_98 partial	Sen	catB4			cat33	catB partial	Res	amino-g0171_aac6-Ib-cr;quino-g1809_parC_ecol_Chr	gyrA_EC2[83:S-L;87:D-N];parC_EC2[80:S-I];qnrS-1	gyrA-S-83-L;parC-S-8-I;parE-S-458-A;qnrS1_1	qnrS1, gyrA p.S83L D87N, parC p.S80I, parE p..S458A	qnrS	Res	amino-g0171_aac6-Ib-cr;quino-g1809_parC_ecol_Chr	gyrA_EC2[83:S-L;87:D-N];parC_EC2[80:S-I]	gyrA-S-83-L;parC-S-8-I;parE-S-458-A	gyrA p.S83L D87N, parC p.S80I, parE p..S458A		Sen						Res
ARDIG78	Sen						Sen						Sen						Sen						Sen						Sen			gyrA-A-67-S;parE-I-355-T	parE p.I355T		Sen			gyrA-A-67-S;parE-I-355-T	parE p.I355T		Sen						Sen
ARDIG79	Sen						Res	TEM-1B	TEM-1	blaTEM-1B_1_AY45816	TEM-1B	blaTEM	Sen						Sen						Sen						Res	quino-g1763_gyrA_ecol_Chr	gyrA_EC2[83:S-L]	gyrA-S-83-L	gyrA p.S83L		Res	quino-g1763_gyrA_ecol_Chr	gyrA_EC2[83:S-L]	gyrA-S-83-L	gyrA p.S83L		Sen						Sen
ARDIG80	Sen						Sen						Sen						Sen						Sen						Res	quino-g1809_parC_ecol_Chr	gyrA_EC2[83:S-L;87:D-N];parC_EC2[80:S-I]	gyrA-S-83-L;parC-S-8-I;parE-S-458-A	gyrA p.S83L D87N, parC p.S80I, parE p..S458A		Res	quino-g1809_parC_ecol_Chr	gyrA_EC2[83:S-L;87:D-N];parC_EC2[80:S-I]	gyrA-S-83-L;parC-S-8-I;parE-S-458-A	gyrA p.S83L D87N, parC p.S80I, parE p..S458A		Sen						Sen
ARDIG85	Sen						Sen						Sen						Sen						Sen						Sen			gyrA-A-67-S;			Sen			gyrA-A-67-S;			Sen						Sen
ARDIG88	Sen						Res	TEM-1c	TEM-117-p*	blaTEM-40_1_FR717535	TEM-40	blaTEM	Sen						Sen						Sen						Sen						Sen						Sen						Sen
ARDIG90	Sen						Res	TEM-1D	TEM-1	TEM-1D	TEM-1D	blaTEM	Sen						Sen						Sen						Sen						Sen						Sen						Sen
ARDIG91	Sen						Res	CMY-2	CMY-2	blaCMY-2_1_X9184	CMY-2	bla-, blaCMY_98 partial	Res	CMY-2	CMY-2	blaCMY-2_1_X9184	CMY-2	bla-, blaCMY_98 partial	Res	CMY-2	CMY-2	blaCMY-2_1_X9184	CMY-2	bla-, blaCMY_98 partial	Res	cmlA1, floR	cmlA1, floR1	cmlA1, floR1	cmlA1, floR1	cml, floR	Res	qnrS1	qnrS1	qnrS1_1	qnrS1	qnrS	Sen						Sen						Res
ARDIG95	Sen						Res		TEM-1	blaTEM-1B_1_AY45816	TEM-1B	blaTEM	Sen						Sen						Sen						Sen			gyrA-A-67-S;			Sen			gyrA-A-67-S;			Sen						Sen
ARDIG99	Res	mphA	mphA	mph(A)_2_U36578	mphA	mph_A	Res	CTX-M-15, TEM-1B	CTX-M-15, TEM-1	CTX-M-15, TEM-1B	CTX-M-15, TEM-1B	blaCTX_M, blaTEM	Res	CTX-M-15, TEM-1B	CTX-M-15, TEM-1	CTX-M-15, TEM-1B	CTX-M-15, TEM-1B	blaCTX_M, blaTEM	Res	CTX-M-15, TEM-1B	CTX-M-15, TEM-1	CTX-M-15, TEM-1B	CTX-M-15, TEM-1B	blaCTX_M, blaTEM	Sen						Res	quino-g1809_parC_ecol_Chr;quino-g1763_gyrA_ecol_Chr	gyrA_EC2[83:S-L;87:D-N];parC_EC2[80:S-I]	gyrA-S-83-L;parC-S-8-I;parE-S-458-A	gyrA p.S83L D87N, parC p.S80I, parE p..S458A		Res	quino-g1809_parC_ecol_Chr;quino-g1763_gyrA_ecol_Chr	gyrA_EC2[83:S-L;87:D-N];parC_EC2[80:S-I]	gyrA-S-83-L;parC-S-8-I;parE-S-458-A	gyrA p.S83L D87N, parC p.S80I, parE p..S458A		Sen						Sen
CNR93A10	Sen						Res	OXA-48	OXA-48	blaOXA-48	OXA-48	blaOXA_-_23	Res						Sen						Sen						Sen						Sen						Sen						Sen
CNR93A5	Res	ermB, mphA	erm(B)[v];mdf(A)[v];mph-(A);strA	mph(A)_1_D16251;erm(B)_18_X66468	ermB, mphA	mph_A, ermB	Res	OXA-1 TEM-158	OXA-1;TEM-190;OXA-181	blaOXA-181_1_CM4561;blaOXA-1_1_HQ1751;blaTEM-35_1_KP86986	OXA-1, OXA-181, TEM-35	blaOXA_-_23, blaOXA_-_5, blaTEM	Res	OXA-1 TEM-158	OXA-1;TEM-190;OXA-181	blaOXA-181_1_CM4561;blaOXA-1_1_HQ1751;blaTEM-35_1_KP86986	OXA-1, OXA-181, TEM-35	blaOXA_-_23, blaOXA_-_5, blaTEM	Sen						Res	catA1	catA-1	catA1_1_V622	catA1	catA1	Res		qnrS-1	qnrS1_1	qnrS1	qnrS	Sen						Sen						Sen
CNR93B1	Sen						Res	OXA-48	OXA-48	blaOXA-48_1_AY23673	OXA-48	blaOXA_-_23	Res						Sen						Sen						Sen						Sen						Sen						Sen
CNR93D10	Sen						Res	TEM-158[v];OXA-48	TEM-158[v];OXA-48	blaOXA-48_1_AY23673;blaTEM-35_1_KP86986	OXA-48, TEM-35	blaOXA_-_23, blaTEM	Sen	TEM-158[v];OXA-48	TEM-158[v];OXA-48	blaOXA-48_1_AY23673;blaTEM-35_1_KP86986	OXA-48, TEM-35	blaOXA_-_23, blaTEM	Sen	TEM-158[v]	TEM-158[v]				Sen						Sen						Sen						Sen						Sen
CNR93E7	Res	mphA, sat2	mphA, sat2		mphA	mph_A	Res	TEM OXA-48	TEM-191-p*;OXA-48	blaOXA-48_1_AY23673	OXA-48	blaOXA_-_23, blaTEM	Sen						Sen						Sen						Sen						Sen						Sen						Sen
CNR93F5	Sen						Res	OXA-48, TEM-1C	TEM-117-p*;OXA-48	OXA-48, TEM-1C	OXA-48, TEM-1C	blaOXA_-_23, blaTEM	Res						Sen						Sen						Sen						Sen						Sen						Sen
CNR93H10	Res	mphA	mphA	mph(A)_2_U36578	mphA	mph_A	Res	CTX-M-24;TEM-1;OXA-48	CTX-M-24;TEM-1;OXA-48	blaOXA-48_1_AY23673;blaCTX-M-65_1_EF41868;blaTEM-1B_1_AY45816	CTX-M-122(?), OXA-48, TEM-1B,	blaCTX_M_-_2, blaOXA_-_23, blaTEM	Res	CTX-M-24;TEM-1;OXA-48	CTX-M-24;TEM-1;OXA-48	blaOXA-48_1_AY23673;blaCTX-M-65_1_EF41868;blaTEM-1B_1_AY45816	CTX-M-122(?), OXA-48, TEM-1B,	blaCTX_M_-_2, blaOXA_-_23, blaTEM	Res	CTX-M-24;TEM-1;OXA-48	CTX-M-24;TEM-1;OXA-48	blaOXA-48_1_AY23673;blaCTX-M-65_1_EF41868;blaTEM-1B_1_AY45816	CTX-M-122(?), OXA-48, TEM-1B,	blaCTX_M_-_2, blaOXA_-_23, blaTEM	Sen						Res	quino-g1763_gyrA_ecol_Chr	gyrA_EC2[83:S-L]		gyrA p.S83L		Res	quino-g1763_gyrA_ecol_Chr	gyrA_EC2[83:S-L]		gyrA p.S83L		Sen						Res
CNR93H4	Res	mphA	mphA	mph(A)	mphA	mph_A	Res	CMY-60, OXA-48, DHA-1	CMY-4-p;DHA-1;TEM-1;OXA-48	blaDHA-1_1_Y1641;blaCMY-4_1_LNHZ179;blaOXA-48 blaTEM-1B	CMY-133 (?), DHA-1, OXA-48, TEM-1B	bla-, bla-_3, blaOXA_-_23, blaTEM	Res	CMY-60, OXA-48, DHA-1	CMY-4-p;DHA-1;TEM-1;OXA-48	blaDHA-1_1_Y1641;blaCMY-4_1_LNHZ179;blaOXA-48 blaTEM-1B	CMY-133 (?), DHA-1, OXA-48, TEM-1B	bla-, bla-_3, blaOXA_-_23, blaTEM	Res	CMY-60, OXA-48, DHA-1	CMY-4-p;DHA-1;TEM-1;OXA-48	blaDHA-1_1_Y1641;blaCMY-4_1_LNHZ179;blaOXA-48 blaTEM-1B	CMY-133 (?), DHA-1, OXA-48, TEM-1B	bla-, bla-_3, blaOXA_-_23, blaTEM	Res	catA1	catA-1	catA1_1_V622	catA1	catA1	Res	quino-g1809_parC_ecol_Chr, qepA	gyrA_EC2[83:S-L;87:D-N];parC_EC2[80:S-I];qepA-1[v]	gyrA-S-83-L;parC-S-80-I;parE-S-458-A; qepA4	qepA4, gyrA p.S83L D87N, parC p.S80I E84V, parEpS548A	qepA	Res	quino-g1809_parC_ecol_Chr, qepA	gyrA_EC2[83:S-L;87:D-N];parC_EC2[80:S-I];qepA-1[v]	gyrA-S-83-L;parC-S-80-I;parE-S-458-A; qepA4	qepA4, gyrA p.S83L D87N, parC p.S80I E84V, parEpS548A	qepA	Sen						Sen
CNR93I1	Res	mphA	mphA	mph(A)_2_U36578	mphA	mph_A	Res	CTX-M-24;TEM-1;OXA-48	CTX-M-24; TEM-1B; OXA-48	blaOXA-48_1_AY23673;blaCTX-M-65_1_EF41868;blaTEM-1B_1_AY45816	CTX-M122?, OXA-48, TEM-1B	blaCTX_M_-_2, blaOXA_-_23, blaTEM	Res	CTX-M-24;TEM-1;OXA-48	CTX-M-24; TEM-1B; OXA-48	blaOXA-48_1_AY23673;blaCTX-M-65_1_EF41868;blaTEM-1B_1_AY45816	CTX-M122?, OXA-48, TEM-1B	blaCTX_M_-_2, blaOXA_-_23, blaTEM	Res	CTX-M-24;TEM-1;OXA-48	CTX-M-24; TEM-1B; OXA-48	blaOXA-48_1_AY23673;blaCTX-M-65_1_EF41868;blaTEM-1B_1_AY45816	CTX-M122?, OXA-48, TEM-1B	blaCTX_M_-_2, blaOXA_-_23, blaTEM	Sen						Res	quino-g1763_gyrA_ecol_Chr	gyrA_EC2[83:S-L]		gyrA p.S83L		Res	quino-g1763_gyrA_ecol_Chr	gyrA_EC2[83:S-L]		gyrA p.S83L		Sen						Res
CNR93I2	Sen						Res	OXA-48	OXA-48	blaOXA-48_1_AY23673	OXA-48	blaOXA_-_23	Res						Sen						Sen						Sen						Sen						Sen						Sen
CNR93I8	Res	mphA	mphA	mph(A)_2_U36578	mphA	mph_A	Res	OXA-1; CTX-M-15, OXA-48	CTX-M-15;OXA-1;OXA-48	blaOXA-1_1_HQ1751;blaOXA-48_1_AY23673;blaCTX-M-15_1_AY44436	CTX-M-15, OXA-1, OXA-48, TEM-1B	blaCTX_M, blaOXA_-_23, blaOXA_-_5	Res	OXA-1; CTX-M-15, OXA-48	CTX-M-15;OXA-1;OXA-48	blaOXA-1_1_HQ1751;blaOXA-48_1_AY23673;blaCTX-M-15_1_AY44436	CTX-M-15, OXA-1, OXA-48, TEM-1B	blaCTX_M, blaOXA_-_23, blaOXA_-_5	Res	OXA-1; CTX-M-15, OXA-48	CTX-M-15;OXA-1;OXA-48	blaOXA-1_1_HQ1751;blaOXA-48_1_AY23673;blaCTX-M-15_1_AY44436	CTX-M-15, OXA-1, OXA-48, TEM-1B	blaCTX_M, blaOXA_-_23, blaOXA_-_5	Sen	catB4			catB3	catB partial	Res	amino-g0171_aac6-Ib-cr;quino-g1809_parC_ecol_Chr	gyrA_EC2[83:S-L;87:D-N];parC_EC2[80:S-I]	gyrA-S-83-L;parC-S-8-I;parE-S-458-A	gyrA p.S83L D87N, parC p.S80I E84V, parEpS548A		Res	amino-g0171_aac6-Ib-cr;quino-g1809_parC_ecol_Chr	gyrA_EC2[83:S-L;87:D-N];parC_EC2[80:S-I]	gyrA-S-83-L;parC-S-8-I;parE-S-458-A	gyrA p.S83L D87N, parC p.S80I E84V, parEpS548A		Sen						Sen
CNR94B4	Sen						Res	CTX-M-15;OXA-1;TEM-1;NDM-5	CTX-M-15;OXA-1;TEM-1;NDM-5	blaNDM-5_1_JN14597;blaOXA-1_1_HQ1751;blaCTX-M-15_1_AY44436;blaTEM-1B_1_AY45816	CTX-M-15, NDM-1, OXA-1, TEM-1B	blaCTX_M, blaNDM, blaOXA_-_5, blaTEM	Res	CTX-M-15;OXA-1;TEM-1;NDM-5	CTX-M-15;OXA-1;TEM-1;NDM-5	blaNDM-5_1_JN14597;blaOXA-1_1_HQ1751;blaCTX-M-15_1_AY44436;blaTEM-1B_1_AY45816	CTX-M-15, NDM-1, OXA-1, TEM-1B	blaCTX_M, blaNDM, blaOXA_-_5, blaTEM	Res	CTX-M-15;OXA-1;TEM-1;NDM-5	CTX-M-15;OXA-1;TEM-1;NDM-5	blaNDM-5_1_JN14597;blaOXA-1_1_HQ1751;blaCTX-M-15_1_AY44436;blaTEM-1B_1_AY45816	CTX-M-15, NDM-1, OXA-1, TEM-1B	blaCTX_M, blaNDM, blaOXA_-_5, blaTEM	Sen	catB4			catB3	catB partial	Res	amino-g0171_aac6-Ib-cr;quino-g1809_parC_ecol_Chr	gyrA_EC2[83:S-L;87:D-N];parC_EC2[80:S-I]	gyrA-S-83-L;parC-S-8-I;parE-S-458-A	gyrA p.S83L D87N, parC p.S80I E84V, parEpS548A		Res	amino-g0171_aac6-Ib-cr;quino-g1809_parC_ecol_Chr	gyrA_EC2[83:S-L;87:D-N];parC_EC2[80:S-I]	gyrA-S-83-L;parC-S-8-I;parE-S-458-A	gyrA p.S83L D87N, parC p.S80I E84V, parEpS548A		Sen						Res
CNR94B8	Res	mphA	mphA	mph(A)_2_U36578	mphA	mph_A	Res	OXA-48 TEM-1B	TEM-1;OXA-48	blaOXA-48_1_AY23673;blaTEM-1B_1_AY45816	OXA-48 TEM-1B	blaOXA_-_23, blaTEM	Res						Sen						Sen						Sen						Sen						Sen						Sen
CNR94C2	Sen						Res	OXA-48	OXA-48	blaOXA-48_1_AY23673	OXA-48	blaOXA_-_23	Sen						Sen						Sen						Sen						Sen						Sen						Sen
CNR94C4	Res	mphA	mphA	mph(A)_2_U36578	mphA	mph_A	Res	NDM-1; TEM-1B	TEM-1;NDM-1	blaNDM-1_1_FN396876;blaTEM-1B_1_AY45816	NDM-1; TEM-1B	blaNDM, blaTEM	Res	NDM-1; TEM-1B	TEM-1;NDM-1	blaNDM-1_1_FN396876;blaTEM-1B_1_AY45816	NDM-1; TEM-1B	blaNDM, blaTEM	Res	NDM-1; TEM-1B	TEM-1;NDM-1	blaNDM-1_1_FN396876;blaTEM-1B_1_AY45816	NDM-1; TEM-1B	blaNDM, blaTEM	Sen						Res	qnrS-1	qnrS-1	qnrS-1	qnrS1	qnrS	Res						Sen						Res
CNR94E1	Sen						Res	OXA-48	OXA-48	blaOXA-48_1_AY23673	OXA-48	blaOXA_-_23	Sen						Sen						Sen						Sen			parE-I-355-T	parE p.I355T		Sen			parE-I-355-T	parE p.I355T		Sen						Sen
CNR94F5	Sen	sat2A	mdf(A)[v];sat2A	mdf(A)			Res	OXA-48	OXA-48	blaOXA-48_1_AY23673	OXA-48	blaOXA_-_23	Res						Sen						Sen						Sen		gyrA_EC2[87:D-G]	gyrA-D-87-G	gyrA p.D87G		Res		gyrA_EC2[87:D-G]	gyrA-D-87-G	gyrA p.D87G		Sen						Sen
CNR94F7	Res	mphA	mphA	mph(A)	mphA	mph_A	Res	OXA-48, TEM-1B	TEM-1;OXA-48	blaOXA-48_1_AY23673;blaTEM-1B_1_AY45816	OXA-48, TEM-1B	blaOXA_-_23, blaTEM	Res						Sen						Sen	catA1	catA-1[v]	catA1_1_V622	catA1	catA1	Sen		gyrA_EC2[83:S-A]		gyrA p.S83A		Res		gyrA_EC2[83:S-A]		gyrA p.S83A		Sen						Sen
CNR94G1	Sen						Res	OXA-48	TEM-1;OXA-48	blaOXA-48_1_AY23673;blaTEM-1B_1_AY45816	OXA-48 TEM-1B	blaOXA_-_23, blaTEM	Res						Sen						Sen						Sen						Sen						Sen						Sen
CNR94J2	Sen						Res	OXA-48 TEM-1B	TEM-1;OXA-48	blaOXA-48_1_AY23673;blaTEM-1B_1_AY45816	OXA-48 TEM-1B	blaOXA_-_23, blaTEM	Res						Sen						Sen						Sen						Sen						Sen						Sen
CNR95A1	Res	mphA	mphA		mphA	mph_A	Res	OXA-48 TEM-1B, ctxM28	CTX-M-24;TEM-1;OXA-48	blaOXA-48_1_AY23673;blaCTX-M-65_1_EF41868;blaTEM-1B_1_AY45816	OXA-48 TEM-1B, ctxM14-like	blaCTX_M_-_2, blaOXA_-_23, blaTEM	Res	OXA-48 TEM-1B, ctxM28	CTX-M-24;TEM-1;OXA-48	blaOXA-48_1_AY23673;blaCTX-M-65_1_EF41868;blaTEM-1B_1_AY45816	OXA-48 TEM-1B, ctxM14-like	blaCTX_M_-_2, blaOXA_-_23, blaTEM	Res	OXA-48 TEM-1B, ctxM28	CTX-M-24;TEM-1;OXA-48	blaOXA-48_1_AY23673;blaCTX-M-65_1_EF41868;blaTEM-1B_1_AY45816	OXA-48 TEM-1B, ctxM14-like	blaCTX_M_-_2, blaOXA_-_23, blaTEM	Sen						Res	quino-g1763_gyrA_ecol_Chr	gyrA_EC2[83:S-L]		gyrA p.S83L		Res	quino-g1763_gyrA_ecol_Chr	gyrA_EC2[83:S-L]		gyrA p.S83L		Sen						Res
CNR95A5	Res	mphA	mphA	mph(A)_2_U36578	mphA	mph_A	Res	OXA-48 TEM-1B	TEM-1;OXA-48	blaOXA-48_1_AY23673;blaTEM-1B_1_AY45816	OXA-48 TEM-1B	blaOXA_-_23, blaTEM	Res						Sen						Sen	catA1	catA-1[v]	catA1_1_V622	catA1	catA1	Sen		gyrA_EC2[83:S-A]		gyrA p.S83A		Res		gyrA_EC2[83:S-A]		gyrA p.S83A		Sen						Res
CNR95B4	Sen						Res	NDM-1	NDM-1	blaNDM-1_1_FN396876	NDM-1	blaNDM	Res	NDM-1	NDM-1	blaNDM-1_1_FN396876	NDM-1	blaNDM	Res	NDM-1	NDM-1	blaNDM-1_1_FN396876	NDM-1	blaNDM	Sen						Sen						Sen						Sen						Sen
CNR95B7	Sen						Res	OXA48	OXA-48	blaOXA-48_1_AY23673	OXA48	blaOXA_-_23	Res						Sen						Sen						Sen						Sen						Sen						Sen
CNR95C4	Sen	Sat2A	Sat2A				Res	OXA-48 TEM-1B	TEM-1;OXA-48	blaOXA-48_1_AY23673;blaTEM-1B_1_AY45816	OXA-48 TEM-1B	blaOXA_-_23, blaTEM	Res						Sen						Sen						Res	qnrB-19	qnrB-19	qnrB19	qnrB18		Res						Sen						Sen
CNR95G8	Res	mphA	mphA	mph(A)_2_U36578	mphA	mph_A	Res	OXA-48 TEM-1B	TEM-1;OXA-48	blaOXA-48_1_AY23673;blaTEM-1B_1_AY45816	OXA-48 TEM-1B	blaOXA_-_23, blaTEM	Res						Sen						Sen						Sen			parE-I-529-L;qnrB19	parE p.I529L	qnrB	Sen			parE-I-529-L	parE p.I529L		Sen						Res
[truncated: 35 more columns]

## Sheet: APHA
Supplementary Table S3: Comparison of the phenotype data established from ECOFF interpreatation of MIC results with AMR genotypes produced by each pipeline. The results from each institute is separated by tabs.
Strain ID	Azithromycin	APHA Seqfinder/Abricate	Genefinder	BLAST	Resfinder/Pointfinder	ARIBA	Ampicillin	Sefinder/Abricate (APHA)	Genefinder (PHE)	BLAST (WBVR)	Resfinder/Pointfinder (NVI)	ARIBA (UCM)	Cefotaxime	Sefinder/Abricate (APHA)	Genefinder (PHE)	BLAST (WBVR)	Resfinder/Pointfinder (NVI)	ARIBA (UCM)	Ceftazidime	Sefinder/Abricate (APHA)	Genefinder (PHE)	BLAST (WBVR)	Resfinder/Pointfinder (NVI)	ARIBA (UCM)	Chloramphenicol	Sefinder/Abricate (APHA)	Genefinder (PHE)	BLAST (WBVR)	Resfinder/Pointfinder (NVI)	ARIBA (UCM)	Ciprofloxacin	Sefinder/Abricate (APHA)	Genefinder (PHE)	BLAST (WBVR)	Resfinder/Pointfinder (NVI)	ARIBA (UCM)	Nalidixic Acid	Sefinder/Abricate (APHA)	Genefinder (PHE)	BLAST (WBVR)	Resfinder/Pointfinder (NVI)	ARIBA (UCM)	Colistin	Sefinder/Abricate (APHA)	Genefinder (PHE)	BLAST (WBVR)	Resfinder/Pointfinder (NVI)	ARIBA (UCM)	Gentamicin
2017_3481	Sen						Res	ampC, TEM-1b	TEM-1		ampC, blaTEM-1b	blaTEM_1B.1	Res	ampC			ampC		Res	ampC			ampC		Res	catA1, cmlA1	catA-1, cml-1	catA1_1, cmlA1_1	catA1, cmlA1	catA1.1, cmlA1.1	Res	parC	gyrA, parC	gyrA, parC	gyrA, parC		Res	parC	gyrA, parC	gyrA, parC	gyrA, parC		Sen						Res
2017_3509	Sen						Res	TEM-1b, CMY-2, CTX-M-1	TEM-1, CMY-2, CTX-M-1	blaTEM-1B_1, blaCMY-2_1, blaCTX-M-1_1	blaTEM-1B blaCMY-2, blaCTX-M-1	blaTEM_1B.1, blaCMY_2.1, blaCTX_M_1.1	Res	CMY-2, CTX-M-1	CMY-2, CTX-M-1	blaCMY-2_1, blaCTX-M-1_1	blaCMY-2. blaCTX-M-1	blaCMY_2.1, blaCTX_M_1.1	Res	CMY-2, CTX-M-1	CMY-2, CTX-M-1	blaCMY-2_1, blaCTX-M-1_1	blaCMY-2. blaCTX-M-1	blaCMY_2.1, blaCTX_M_1.1	Sen						Sen						Sen						Sen						Res
2017_3535	Sen	mphA	mph-(A)		mph(A)	mph_A_.1	Res	CTX-M-115	CTX-M-115	blaCTX-M-124_1	blaTEM-variant, blaCTX-M-124	blaCTX_M_124.1, blaTEM_57.1,	Res	CTX-M-115	CTX-M-115	blaCTX-M-124_1	blaCTX-M-124	blaCTX_M_124.1	Res	CTX-M-115	CTX-M-115	blaCTX-M-124_1	blaCTX-M-124	blaCTX_M_124.1	Res	catA1	catA-1	catA_1	catA1	catA1.1	Sen			gyrA			Sen			gyrA			Sen						Sen
2017_3569	Sen						Res	LAP-2, CTX-M-14	CTX-M-14	blaLAP-2_1, blaCTX-M-14_1	blaCTX-M-14	blaLAP_2.1, blaCTX_M_14.1	Res	CTX-M-14	CTX-M-14	blaCTX-M-14_1	blaCTX-M-14	blaCTX_M_14.1	Res	CTX-M-14	CTX-M-14	blaCTX-M-14_1	blaCTX-M-14	blaCTX_M_14.1	Sen						Res	qnrS1	qnrS-1	qnrS1_1	qnrS1	qnrS1.1	Sen	qnrS1	qnrS-1	qnrS1_1	qnrS1	qnrS1.1	Sen						Sen
2017_3769	Res	mphA	mph-(A)	mph(A)_2	mph(A)	mph_A_.1	Res	OXA-1, CTX-M-15	OXA-1, CTX-M-15	blaOXA-1_1, blaCTX-M-15_1	blaOXA-1, blaCTX-M-15	blaCTX_M_15.1, blaOXA_1.1	Res	CTX-M-15	CTX-M-15	blaCTX-M-15_1	blaCTX-M-15	blaCTX_M_15.1	Res	CTX-M-15	CTX-M-15	blaCTX-M-15_1	blaCTX-M-15	blaCTX_M_15.1	Res	catA1, catB4	catA-1	catA1_1	catA1, catB3	catA1.1, catB3.2	Res	gyrA, parC	gyrA, parC	gyrA, parC, parE, aac(6')-Ib-cr_1	gyrA, parC, parE, aac(6')-Ib-cr	aac_6___Ib_cr.1	Res	gyrA, parC	gyrA, parC	gyrA, parC, parE	gyrA, parC, parE		Sen						Res
2018_3825	Sen						Res	TEM-1b, SHV-12	TEM-1, SHV-12	blaTEM-1B_1, blaSHV-12_1	blaTEM-1B, blaSHV-12	blaTEM_1B.1, blaSHV_12.1	Res	SHV-12	SHV-12	blaSHV-12_1	blaSHV-12	blaSHV_12.1	Res	SHV-12	SHV-12	blaSHV-12_1	blaSHV-12	blaSHV_12.1	Sen						Res	gyrA, qnrS1	gyrA, qnrS-1	gyrA, qnrS1_1	gyrA, qnrS1	qnrS1.1	Res	gyrA, qnrS1	gyrA, qnrS-1	gyrA, qnrS1_1	gyrA, qnrS1	qnrS1.1	Sen						Sen
2018_3914	Sen		mph-(B)	mph(B)_1	mph(B)	mph_B_.1	Res	CTX-M-14	CTX-M-14	blaCTX-M-14_1	blaCTX-M-14	blaCTX_M_14.1	Res	CTX-M-14	CTX-M-14	blaCTX-M-14_1	blaCTX-M-14	blaCTX_M_14.1	Res	CTX-M-14	CTX-M-14	blaCTX-M-14_1	blaCTX-M-14	blaCTX_M_14.1	Sen						Res	gyrA, parC	gyrA, parC	gyrA, parC	gyrA, parC		Res	gyrA, parC	gyrA, parC	gyrA, parC	gyrA, parC		Sen						Sen
F1T1-M18	Sen						Sen						Sen						Sen						Res	cmlA1	cml-1	cmlA1_1	cmlA1	cmlA1.1	Res	parC	gyrA, parC	gyrA, parC, parE	gyrA, parC, parE		Res	parC	gyrA, parC	gyrA, parC, parE	gyrA, parC, parE		Sen						Sen
F1T1-M26	Res	mphA	mph-(A)	mph(A)_2	mph(A)	mph_A_.1	Res	CTX-M-27	CTX-M-27	blaCTX-M-27_1	blaCTX-M-27	blaCTX_M_27.1	Res	CTX-M-27	CTX-M-27	blaCTX-M-27_1	blaCTX-M-27	blaCTX_M_27.1	Res	CTX-M-27	CTX-M-27	blaCTX-M-27_1	blaCTX-M-27	blaCTX_M_27.1	Sen						Res	gyrA	gyrA		gyrA		Res	gyrA	gyrA		gyrA		Sen						Sen
F1T1-M51	Sen						Res	CTX-M-3	CTX-M-3	blaCTX-M-3_1	blaCTX-M-3	blaCTX_M_3.1	Res	CTX-M-3	CTX-M-3	blaCTX-M-3_1	blaCTX-M-3	blaCTX_M_3.1	Sen	CTX-M-3	CTX-M-3	blaCTX-M-3_1	blaCTX-M-3	blaCTX_M_3.1	Sen						Sen						Sen						Sen						Sen
F1T1-M53	Sen						Sen						Sen						Sen						Res	catA1	catA-1	catA1_1	catA1	catA1.1	Res	gyrA, parC	gyrA, parC		gyrA, parC		Res	gyrA, parC	gyrA, parC	gyrA, parC	gyrA, parC		Sen						Sen
F1T1-M65	Sen						Res	TEM-1, ampC	TEM-1	blaTEM-1A_1	blaTEM-1A, ampC	blaTEM_1A.1	Res	ampC			ampC		Res	ampC			ampC		Sen						Sen						Sen						Sen						Sen
F1T1-WGS77	Sen						Res		CARB-2	blaCARB-2_1	blaCARB-2	blaCARB_2.1	Sen						Sen						Res	cmlA1	cml-1	cmlA1_1	cmlA1	cmlA1.1	Res	gyrA, parC	gyrA, parC	gyrA, parC	gyrA, parC		Res	gyrA, parC	gyrA, parC	gyrA, parC	gyrA, parC		Sen						Sen
F1T2-S43	Sen						Sen		TEM-191-p		blaTEM-variant	blaTEM_35.1, blaDHA_7.1, blaCMY_44.1	Sen						Sen						Sen						Sen	qnrB10				qnrB55.1	Sen	qnrB10				qnrB55.1	Sen						Sen
F1T2-S83	Res	mphA	mph-(A)		mph(A)	mph_A_.1	Res	TEM-1b	TEM-1	blaTEM-1B_1	blaTEM-1B	blaTEM_1B.1	Sen						Sen						Res	catA1, floR	catA-1, floR	catA1_1, floR_2	catA1, floR	catA1.1, floR.2	Res	gyrA, parC	gyrA, parC	gyrA, parC	gyrA, parC		Res	gyrA, parC	gyrA, parC	gyrA, parC	gyrA, parC		Sen						Sen
F1T3-S117	Sen						Res	OXA-1, CMY-2	OXA-1, CMY-2	blaOXA-1_1, blaCMY-2_1	blaOXA-1, blaCMY-2	blaCMY_2.1, blaCMY_98.1, blaOXA_1.1	Res	CMY-2	CMY-2	blaCMY-2_1	blaCMY-2	blaCMY_2.1	Res	CMY-2	CMY-2	blaCMY-2_1	blaCMY-2	blaCMY_2.1	Sen	catA1	catA-1	catA1_1	catA1	catA1.1	Sen			gyrA			Sen			gyrA			Sen						Sen
F1T3-S118	Sen						Res	TEM-1b, CTX-M-15	TEM-1, CTX-M-15	blaTEM-1B_1, blaCTX-M-15_1	blaTEM-1B, blaCTX-M-15	blaTEM_1B.1, blaCTX_M_15.1	Res	CTX-M-15	CTX-M-15	blaCTX-M-15_1	blaCTX-M-15	blaCTX_M_15.1	Res	CTX-M-15	CTX-M-15	blaCTX-M-15_1	blaCTX-M-15	blaCTX_M_15.1	Sen						Res	qnrS1	qnrS-1	qnrS1_1	qnrS1	qnrS1.1	Sen	qnrS1	qnrS-1	qnrS1_1	qnrS1	qnrS1.1	Sen						Sen
F1T3-S130	Sen						Res	TEM-1d	TEM-1	blaTEM-1D_1	blaTEM-1D	blaTEM_1D.1	Sen						Sen						Sen						Sen			gyrA			Sen			gyrA			Sen						Sen
F1T3-S138	Sen						Res	TEM-1b, CTX-M-55	TEM-1, CTX-M-55	blaTEM-1B_1, blaCTX-M-55_1	blaTEM-1B, blaCTX-M-55	blaTEM_1B.1, blaCTX_M_55.1	Res	CTX-M-55	CTX-M-55	blaCTX-M-55_1	blaCTX-M-55	blaCTX_M_55.1	Res	CTX-M-55	CTX-M-55	blaCTX-M-55_1	blaCTX-M-55	blaCTX_M_55.1	Sen						Sen						Sen						Sen						Sen
F1T3-S141	Sen						Res	TEM-1b, CTX-M-15	TEM-1, CTX-M-15	blaTEM-1B_1, blaCTX-M-15_1	blaTEM-1B, blaCTX-M-15	blaTEM_1B.1, blaCTX_M_15.1	Res	CTX-M-15	CTX-M-15	blaCTX-M-15_1	blaCTX-M-15	blaCTX_M_15.1	Res	CTX-M-15	CTX-M-15	blaCTX-M-15_1	blaCTX-M-15	blaCTX_M_15.1	Sen						Res	parC, qnrS1	gyrA, parC, qnrS1	gyrA, parC, parE, qnrS1_1	gyrA, parC, parE, qnrS1	qnrS1.1	Res	parC, qnrS1	gyrA, parC, qnrS1	gyrA, parC, parE, qnrS1_1	gyrA, parC, parE, qnrS1	qnrS1.1	Sen						Sen
F1T3-S8	Sen						Res	TEM-1b	TEM-1	blaTEM-1B_1	blaTEM-1B	blaTEM_1B.1	Sen						Sen						Sen						Sen						Sen						Sen						Sen
F1T3-S80	Res	mphA	mph-(A)	mph(A)_2	mph(A)	mph_A_.1	Res	TEM-1	blaTEM-1B_1		blaTEM-1B	blaTEM_1B.1	Sen						Sen						Sen						Res	gyrA, parC	gyrA, parC	gyrA, parC	gyrA, parC		Res	gyrA, parC	gyrA, parC	gyrA, parC	gyrA, parC		Sen						Sen
F1T3-S87	Sen						Sen						Sen						Sen						Res	cmlA1	cml-1	cmlA1_1	cmlA1	cmlA1.1	Res	parC	gyrA, parC	gyrA, parC, parE	gyrA, parC, parE		Res	parC	gyrA, parC	gyrA, parC, parE	gyrA, parC, parE		Sen						Sen
F1T4-S50	Sen						Res	TEM-1b	TEM-1	blaTEM-1B_1	blaTEM-1B	blaTEM_1B.1	Sen						Sen						Sen						Res	parC	gyrA, parC	gyrA, parC	gyrA, parC		Res	parC	gyrA, parC	gyrA, parC	gyrA, parC		Sen						Sen
F1T4-S67	Res						Res	TEM-1b	TEM-1	blaTEM-1B_1	blaTEM-1B	blaTEM_1B.1	Sen						Sen						Res						Res	gyrA, parC	gyrA, parC	gyrA, parC	gyrA, parC		Res	gyrA, parC	gyrA, parC	gyrA, parC	gyrA, parC		Sen						Sen
F1T5-S20	Sen						Res					blaTEM_95.1	Res						Res						Sen						Sen						Sen						Sen						Sen
F1T5-S42	Sen						Res	ampC			ampC		Res	ampC			ampC		Res	ampC			ampC		Res						Res						Res						Sen						Res
F1T5-S57	Res	mphA	mph-(A)	mph(A)_2	mph(A)	mph_A_.1	Res	TEM-1b	TEM-1	blaTEM-1B_1	blaTEM-1B	blaTEM_1B.1	Sen						Sen						Sen						Res	gyrA, parC	gyrA, parC	gyrA, parC	gyrA, parC		Res	gyrA, parC	gyrA, parC	gyrA, parC	gyrA, parC		Sen						Sen
F2T2-S11	Sen						Res	TEM-variant	TEM-191-p			blaTEM_1A.1	Sen						Sen						Res	cmlA1, floR	cml-1, floR	cmlA1_1, floR_2	cmlA1, floR	cmlA1.1, floR.2	Sen						Sen						Sen						Sen
F2T2-S15	Sen						Res	TEM-1b	TEM-1	blaTEM-1B_1	blaTEM-1B	blaTEM_1B.1	Sen						Sen						Res	cmlA1	cml-1	cmlA1_1	cmlA1	cmlA1.1	Sen						Sen						Sen						Sen
F2T3-S25	Sen						Res	TEM-1b	TEM-1		blaTEM-1B	blaTEM_1B.1	Sen						Sen						Res	cmlA1, floR	cml-1, floR	cmlA1_1, floR_2	cmlA1, floR	cmlA1.1, floR.2	Res	gyrA, parC	gyrA, parC	gyrA, parC, parE	gyrA, parC, parE		Res	gyrA, parC	gyrA, parC	gyrA, parC, parE	gyrA, parC, parE		Sen						Sen
F2T3-S30	Res	ermB, mphA	erm(B), mph-(A)	erm(B)_18, mph(A)_2	erm(B), mpha(A)	erm_B_.1, mph_A_.1	Res	TEM-1b	TEM-1	blaTEM-1B_1	blaTEM-1B	blaTEM_1B.1	Sen						Sen						Res	floR	floR	floR_2	floR	floR.2	Res	gyrA, parC	gyrA, parC	gyrA, parC	gyrA, parC		Res	gyrA, parC	gyrA, parC	gyrA, parC	gyrA, parC		Sen						Res
F2T4-S14	Sen						Res	TEM-1b	TEM-1	blaTEM-1B_1	blaTEM-1B	blaTEM_1B.1	Sen						Sen						Res	cmlA1, floR	cml-1, floR	cmlA1_1, floR_2	cmlA1, floR	cmlA1.1, floR.2	Sen						Sen						Sen						Sen
F2T4-S38	Sen						Res	TEM-1b, CTX-M-15	TEM-1, CTX-M-15	blaCTX-M-15_1	blaTEM-1B, blaCTX-M-15	blaTEM_1B.1, blaCTX_M_15.1	Res	CTX-M-15	CTX-M-15	blaCTX-M-15_1	blaCTX-M-15	blaCTX_M_15.1	Res	CTX-M-15	CTX-M-15	blaCTX-M-15_1	blaCTX-M-15	blaCTX_M_15.1	Sen						Res	gyrA, parC	gyrA, qnrS-1	gyrA, qnrS1_1	gyrA, qnrS1	qnrS1.1	Res	gyrA, parC	gyrA, qnrS-1	gyrA, qnrS1_1	qnrS1	qnrS1.1	Sen						Sen
F2T5-S23	Sen		ere-(B)	ere(B)_2	ere(B)	ere_B_.2	Res	TEM-1b	CARB-2, TEM-1	blaTEM-1B_1, blaCARB-2_1	blaTEM-1B, blaCARB-2	blaTEM_1B.1, blaCARB_2.1	Sen						Sen						Res	cmlA1	cml-1	cmlA1_1	cmlA1	cmlA1.1	Sen			gyrA			Sen			gyrA			Sen						Res
F2T5-S37	Sen						Res	TEM-1b	TEM-1	blaTEM-1B_1	blaTEM-1B	blaTEM_1B.1	Sen						Sen						Res	cmlA1, floR	cml-1, floR	cmlA1_1, floR_2	cmlA1, floR	cmlA1.1, floR.2	Res	gyrA, parC	gyrA, qnrS-1	gyrA, qnrS1_1	gyrA, qnrS1	qnrS1.1	Res	gyrA, parC	gyrA, qnrS-1	gyrA, qnrS1_1	gyrA, qnrS1	qnrS1.1	Sen						Res
F2T5-S9	Sen	ereB	ere-(B)	ere(B)_2	ere(B)	ere_B_.2	Res	TEM-1b	CARB-2, TEM-1	blaCARB-2_1, blaTEM-1B_1	blaTEM-1B, blaCARB-2	blaTEM_1B.1, blaCARB_2.1	Sen						Sen						Res	cmlA1	cml-1	cmlA1_1	cmlA1	cmlA1.1	Sen			gyrA			Sen			gyrA			Sen						Res
[truncated: 35 more columns]

## Sheet: UoS
Supplementary Table S3: Comparison of the phenotype data established from ECOFF interpreatation of MIC results with AMR genotypes produced by each pipeline. The results from each institute is separated by tabs.
Strain ID	Azithromycin	APHA Seqfinder/Abricate	Genefinder	BLAST	Resfinder/Pointfinder	ARIBA	Ampicillin	Sefinder/Abricate (APHA)	Genefinder (PHE)	BLAST (WBVR)	Resfinder/Pointfinder (NVI)	ARIBA (UCM)	Cefotaxime	Sefinder/Abricate (APHA)	Genefinder (PHE)	BLAST (WBVR)	Resfinder/Pointfinder (NVI)	ARIBA (UCM)	Ceftazidime	Sefinder/Abricate (APHA)	Genefinder (PHE)	BLAST (WBVR)	Resfinder/Pointfinder (NVI)	ARIBA (UCM)	Chloramphenicol	Sefinder/Abricate (APHA)	Genefinder (PHE)	BLAST (WBVR)	Resfinder/Pointfinder (NVI)	ARIBA (UCM)	Ciprofloxacin	Sefinder/Abricate (APHA)	Genefinder (PHE)	BLAST (WBVR)	Resfinder/Pointfinder (NVI)	ARIBA (UCM)	Nalidixic Acid	Sefinder/Abricate (APHA)	Genefinder (PHE)	BLAST (WBVR)	Resfinder/Pointfinder (NVI)	ARIBA (UCM)	Colistin	Sefinder/Abricate (APHA)	Genefinder (PHE)	BLAST (WBVR)	Resfinder/Pointfinder (NVI)	ARIBA (UCM)	Gentamicin
SAP1829	Res	mphA	mph-(A)	mph(A)	mph(A)	mph_A_	Res	OXA-1,CTX-M-15	CTX-M-15,OXA-1	blaCTX-M-15,blaOXA-1	blaOXA-1,blaCTX-M-15	blaCTX_M_15,blaOXA_1	Res	CTX-M-15	CTX-M-15	blaCTX-M-15	blaCTX-M-15	blaCTX_M_15	Res	CTX-M-15	CTX-M-15	blaCTX-M-15	blaCTX-M-15	blaCTX_M_15	Sen	catB4			catB3	catB3	Res	gyrA,parC,aac6-Ib-cr	gyrA,parC,aac(6')-Ib-cr	aac(6')-Ib-cr,gyrA,parC	gyrA,parC,aac(6')-Ib-cr		Res	gyrA,parC	gyrA,parC	gyrA,parC	gyrA,parC		Sen						Sen
SAP1830	Res	mphA	mph-(A)	mph(A)	mph(A)	mph_A_	Res	CTX-M-15	CTX-M-15	blaCTX-M-15	blaCTX-M-15	blaCTX_M_15	Res	CTX-M-15	CTX-M-15	blaCTX-M-15	blaCTX-M-15	blaCTX_M_15	Res	CTX-M-15	CTX-M-15	blaCTX-M-15	blaCTX-M-15	blaCTX_M_15	Sen						Res	gyrA	gyrA	gyrA,parC	gyrA		Res	gyrA	gyrA	gyrA,parC	gyrA		Sen						Sen
SAP1831	Res	mphA	mph-(A)	mph(A)	mph(A)	mph_A_	Res	DHA-1	DHA-1	blaDHA-1	blaDHA-1	blaDHA_1	Res	DHA-1	DHA-1	blaDHA-1	blaDHA-1	blaDHA_1	Res	DHA-1	DHA-1	blaDHA-1	blaDHA-1	blaDHA_1	Sen						Res	qnrB4	qnrB-4	qnrB4	qnrB4	qnrB4	Sen						Sen						Sen
SAP1832	Res	mphA	mph-(A)	mph(A)	mph(A)	mph_A_	Res	TEM-1b,CTX-M-15	CTX-M-15,TEM-1	blaCTX-M-15	blaTEM-1B,blaTEM-206,blaTEM-214,blaCTX-M-15	blaCTX_M_15,blaTEM_214	Res	CTX-M-15	CTX-M-15	blaCTX-M-15	blaCTX-M-15	blaCTX_M_15	Res	CTX-M-15	CTX-M-15	blaCTX-M-15	blaCTX-M-15	blaCTX_M_15	Res	catA1	catA-1	catA1	catA1	catA1	Res	gyrA	gyrA	gyrA	gyrA		Res	gyrA	gyrA	gyrA	gyrA		Sen						Res
SAP1833	Res	mphA	mph-(A)	mph(A)	mph(A)	mph_A_	Res	TEM-1b,CTX-M-15	CTX-M-15,TEM-191-p*	blaCTX-M-15,blaTEM-1B	blaTEM-1B,blaCTX-M-15	blaCTX_M_15,blaTEM_1B	Res	CTX-M-15	CTX-M-15	blaCTX-M-15	blaCTX-M-15	blaCTX_M_15	Res	CTX-M-15	CTX-M-15	blaCTX-M-15	blaCTX-M-15	blaCTX_M_15	Sen						Res	gyrA,parC	gyrA,parC	gyrA,parC	gyrA,parC		Res	gyrA,parC	gyrA,parC	gyrA,parC	gyrA,parC		Sen						Sen
SAP1834	Res	mphA	mph-(A)	mph(A)	mph(A)	mph_A_	Res	OXA-1,CTX-M-15	CTX-M-15,OXA-1	blaCTX-M-15,blaOXA-1	blaOXA-1,blaCTX-M-15	blaCTX_M_15,blaOXA_1	Res	CTX-M-15	CTX-M-15	blaCTX-M-15	blaCTX-M-15	blaCTX_M_15	Res	CTX-M-15	CTX-M-15	blaCTX-M-15	blaCTX-M-15	blaCTX_M_15	Sen	catB4			catB3	catB3	Res	gyrA,parC,aac6-Ib-cr	gyrA,parC,aac(6')-Ib-cr	aac(6')-Ib-cr,gyrA,parC	aac(6')-Ib-cr,gyrA,parC		Res	gyrA,parC	gyrA,parC	gyrA,parC	gyrA,parC		Sen						Sen
SAP1835	Res	mphA	mph-(A)	mph(A)	mph(A)	mph_A_	Res	OXA-1,CTX-M-15	CTX-M-15,OXA-1	blaCTX-M-15,blaOXA-1	blaOXA-1,blaCTX-M-15	blaCTX_M_15,blaOXA_1	Res	CTX-M-15	CTX-M-15	blaCTX-M-15	blaCTX-M-15	blaCTX_M_15	Res	CTX-M-15	CTX-M-15	blaCTX-M-15	blaCTX-M-15	blaCTX_M_15	Sen	catB4			catB3	catB3	Res	gyrA,parC,aac6-Ib-cr	gyrA,parC,aac(6')-Ib-cr	aac(6')-Ib-cr,gyrA,parC	aac(6')-Ib-cr,gyrA,parC		Res	gyrA,parC	gyrA,parC	gyrA,parC	gyrA,parC		Sen						Sen
SAP1837	Res	mphA	mph-(A)	mph(A)	mph(A)	mph_A_	Res	TEM-1,CTX-M-27	CTX-M-27,TEM-1	blaCTX-M-27,blaTEM-1A	blaTEM-1A,blaCTX-M-27	blaCTX_M_27,blaTEM_1A	Res	CTX-M-27	CTX-M-27	blaCTX-M-27	blaCTX-M-27	blaCTX_M_27	Res	CTX-M-27	CTX-M-27	blaCTX-M-27	blaCTX-M-27	blaCTX_M_27	Sen						Res	gyrA,parC	gyrA,parC	gyrA,parC	gyrA,parC		Res	gyrA,parC	gyrA,parC	gyrA,parC	gyrA,parC		Sen						Sen
SAP1838	Res	ermB,mphA	mph-(A)[v],erm(B)[v]	erm(B)	erm(B)	mph_A_,erm_B_	Res	TEM-1b,CTX-M-15	CTX-M-15,TEM-1	blaCTX-M-15,blaTEM-1B	blaTEM-1B,blaCTX-M-15	blaCTX_M_15,blaTEM_1B	Res	CTX-M-15	CTX-M-15	blaCTX-M-15	blaCTX-M-15	blaCTX_M_15	Res	CTX-M-15	CTX-M-15	blaCTX-M-15	blaCTX-M-15	blaCTX_M_15	Res						Res	gyrA,parC	gyrA,parC	gyrA,parC	gyrA,parC		Res	gyrA,parC	gyrA,parC	gyrA,parC	gyrA,parC		Sen						Sen
SAP1840	Res	mphA	mph-(A)	mph(A)	mph(A)	mph_A_	Res	OXA-1,CTX-M-15	CTX-M-15,OXA-1	blaCTX-M-15,blaOXA-1	blaOXA-1,blaCTX-M-15	blaCTX_M_15,blaOXA_1	Res	CTX-M-15	CTX-M-15	blaCTX-M-15	blaCTX-M-15	blaCTX_M_15	Res	CTX-M-15	CTX-M-15	blaCTX-M-15	blaCTX-M-15	blaCTX_M_15	Sen	catB4			catB3	catB3	Res	gyrA,parC,aac6-Ib-cr	gyrA,parC,aac(6')-Ib-cr	aac(6')-Ib-cr,gyrA,parC	gyrA,parC,aac(6')-Ib-cr		Res	gyrA,parC	gyrA,parC	gyrA,parC	gyrA,parC		Sen						Sen
SAP1841	Sen						Res	CTX-M-15	CTX-M-15	blaCTX-M-15	blaCTX-M-15	blaCTX_M_15	Res	CTX-M-15	CTX-M-15	blaCTX-M-15	blaCTX-M-15	blaCTX_M_15	Res	CTX-M-15	CTX-M-15	blaCTX-M-15	blaCTX-M-15	blaCTX_M_15	Sen						Res	gyrA,parC	gyrA,parC	gyrA,parC	gyrA,parC		Res	gyrA,parC	gyrA,parC	gyrA,parC	gyrA,parC		Sen						Sen
SAP1842	Sen						Res	TEM-1d,CMY-2	CMY-2,TEM-1[v]	blaCMY-2,blaTEM-1D	blaTEM-1D,blaCMY-2	blaCMY_2,blaTEM_1D	Res	CMY-2	CMY-2	blaCMY-2	blaCMY-2	blaCMY_2	Res	CMY-2	CMY-2	blaCMY-2	blaCMY-2	blaCMY_2	Sen						Sen						Sen						Sen						Sen
SAP1843	Res	mphA	mph-(A)		mph(A)	mph_A_	Res	CTX-M-27	CTX-M-27	blaCTX-M-27	blaCTX-M-27	blaCTX_M_27	Res	CTX-M-27	CTX-M-27	blaCTX-M-27	blaCTX-M-27	blaCTX_M_27	Res	CTX-M-27	CTX-M-27	blaCTX-M-27	blaCTX-M-27	blaCTX_M_27	Sen						Sen			gyrA			Sen			gyrA			Sen						Sen
SAP1844	Res	mphA	mph-(A)	mph(A)	mph(A)	mph_A_	Res	TEM-1b,SHV-12	SHV-12,TEM-1	blaSHV-12,blaTEM-1B	blaSHV-12,blaTEM-1B	blaSHV_12,blaTEM_1B	Res	SHV-12	SHV-12	blaSHV-12	blaSHV-12	blaSHV_12	Res	SHV-12	SHV-12	blaSHV-12	blaSHV-12	blaSHV_12	Sen						Res	gyrA	gyrA	gyrA	gyrA		Res	gyrA	gyrA	gyrA	gyrA		Sen						Sen
SAP1845	Sen						Res	CTX-M-15	CTX-M-15	blaCTX-M-15	blaCTX-M-15	blaCTX_M_15	Res	CTX-M-15	CTX-M-15	blaCTX-M-15	blaCTX-M-15	blaCTX_M_15	Res	CTX-M-15	CTX-M-15	blaCTX-M-15	blaCTX-M-15	blaCTX_M_15	Sen						Res	gyrA	gyrA	gyrA	gyrA		Res	gyrA	gyrA	gyrA	gyrA		Sen						Sen
SAP1846	Sen						Res	TEM-1b	TEM-1	blaTEM-1B	blaTEM-1B	blaTEM_1B	Sen						Sen						Sen						Sen						Sen						Sen						Sen
SAP1848	Sen	mphA	mph-(A)	mph(A)	mph(A)	mph_A_	Res	OXA-1,CTX-M-15	CTX-M-15,OXA-1	blaCTX-M-15,blaOXA-1	blaOXA-1,blaCTX-M-15	blaCTX_M_15,blaOXA_1	Res	CTX-M-15	CTX-M-15	blaCTX-M-15	blaCTX-M-15	blaCTX_M_15	Res	CTX-M-15	CTX-M-15	blaCTX-M-15	blaCTX-M-15	blaCTX_M_15	Sen	catB4			catB3	catB3	Res	gyrA,parC,aac6-Ib-cr	gyrA,parC,aac(6')-Ib-cr	aac(6')-Ib-cr,gyrA,parC	aac(6')-Ib-cr,gyrA,parC		Res	gyrA,parC	gyrA,parC	gyrA,parC	gyrA,parC		Sen						Res
SAP1849	Res	mphA	mph-(A)	mph(A)	mph(A)	mph_A_	Res	OXA-1,CTX-M-15	CTX-M-15,OXA-1	blaCTX-M-15,blaOXA-1	blaOXA-1,blaCTX-M-15	blaCTX_M_15,blaOXA_1	Res	CTX-M-15	CTX-M-15	blaCTX-M-15	blaCTX-M-15	blaCTX_M_15	Res	CTX-M-15	CTX-M-15	blaCTX-M-15	blaCTX-M-15	blaCTX_M_15	Sen	catB4			catB3	catB3	Res	gyrA,parC,aac6-Ib-cr	gyrA,parC,aac(6')-Ib-cr	aac(6')-Ib-cr,gyrA,parC	aac(6')-Ib-cr,gyrA,parC		Res	gyrA,parC	gyrA,parC	gyrA,parC	gyrA,parC		Sen						Sen
SAP1850	Sen						Res	CTX-M-15	CTX-M-15	blaCTX-M-15	blaCTX-M-15	blaCTX_M_15	Res	CTX-M-15	CTX-M-15	blaCTX-M-15	blaCTX-M-15	blaCTX_M_15	Res	CTX-M-15	CTX-M-15	blaCTX-M-15	blaCTX-M-15	blaCTX_M_15	Sen						Res	gyrA	gyrA	gyrA	gyrA		Res	gyrA	gyrA	gyrA	gyrA		Sen						Sen
SAP1853	Res	mphA	mph-(A)	mph(A),	mph(A)	mph_A_	Res	OXA-1,CTX-M-15	CTX-M-15,OXA-1	blaCTX-M-15,blaOXA-1	blaOXA-1,blaCTX-M-15	blaCTX_M_15,blaOXA_1	Res	CTX-M-15	CTX-M-15	blaCTX-M-15	blaCTX-M-15	blaCTX_M_15	Res	CTX-M-15	CTX-M-15	blaCTX-M-15	blaCTX-M-15	blaCTX_M_15	Sen	catB4			catB3	catB3	Res	gyrA,parC,aac6-Ib-cr	gyrA,parC,aac(6')-Ib-cr	aac(6')-Ib-cr,gyrA,parC	aac(6')-Ib-cr,gyrA,parC		Res	gyrA,parC	gyrA,parC	gyrA,parC	gyrA,parC		Sen						Res
SAP1854	Sen						Res	ampP_ampC_promoter_Chr			ampC promoter		Res	ampP_ampC_promoter_Chr			ampC promoter		Res	ampP_ampC_promoter_Chr			ampC promoter		Sen						Sen						Sen						Sen						Sen
SAP1855	Res	mphA	mph-(A)	mph(A)	mph(A)	mph_A_	Res	OXA-1,CTX-M-15	CTX-M-15,OXA-1	blaCTX-M-15,blaOXA-1	blaOXA-1,blaCTX-M-15	blaCTX_M_15,blaOXA_1	Res	CTX-M-15	CTX-M-15	blaCTX-M-15	blaCTX-M-15	blaCTX_M_15	Res	CTX-M-15	CTX-M-15	blaCTX-M-15	blaCTX-M-15	blaCTX_M_15	Sen	catB4			catB3	catB3	Res	gyrA,parC,aac6-Ib-cr	gyrA,parC,aac(6')-Ib-cr	aac(6')-Ib-cr,gyrA,parC	gyrA,parC,aac(6')-Ib-cr		Res	gyrA,parC	gyrA,parC	gyrA,parC	gyrA,parC		Sen						Res
SAP1856	Res	mphA	mph-(A)	mph(A)	mph(A)	mph_A_	Res	DHA-1	DHA-1	blaDHA-1	blaDHA-1	blaDHA_1	Res	DHA-1	DHA-1	blaDHA-1	blaDHA-1	blaDHA_1	Res	DHA-1	DHA-1	blaDHA-1	blaDHA-1	blaDHA_1	Sen						Res	qnrB4	qnrB-4	qnrB4	qnrB4	qnrB4	Sen						Sen						Sen
SAP1857	Res	mphA	mph-(A)	mph(A)	mph(A)	mph_A_	Res	OXA-1,CTX-M-15	CTX-M-15,OXA-1[c]	blaCTX-M-15,blaOXA-1	blaOXA-1,blaCTX-M-15	blaCTX_M_15,blaOXA_1	Res	CTX-M-15	CTX-M-15	blaCTX-M-15	blaCTX-M-15	blaCTX_M_15	Res	CTX-M-15	CTX-M-15	blaCTX-M-15	blaCTX-M-15	blaCTX_M_15	Sen	catB4			catB3	catB3	Res	gyrA,parC,aac6-Ib-cr	gyrA,parC,aac(6')-Ib-cr	aac(6')-Ib-cr,gyrA,parC	aac(6')-Ib-cr,gyrA,parC		Res	gyrA,parC	gyrA,parC	gyrA,parC	gyrA,parC		Sen						Sen
SAP1859	Res	mphA	mph-(A)	mph(A)	mph(A)	mph_A_	Res	TEM-1b,CTX-M-15	CTX-M-15,TEM-1	blaCTX-M-15,blaTEM-1B	blaTEM-1B,blaCTX-M-15	blaCTX_M_15,blaTEM_1B	Res	CTX-M-15	CTX-M-15	blaCTX-M-15	blaCTX-M-15	blaCTX_M_15	Res	CTX-M-15	CTX-M-15	blaCTX-M-15	blaCTX-M-15	blaCTX_M_15	Sen						Res	gyrA	gyrA	gyrA	gyrA		Res	gyrA	gyrA	gyrA	gyrA		Sen						Sen
SAP1860	Res	mphA	mph-(A)	mph(A)	mph(A)	mph_A_	Res	OXA-1,CTX-M-15	CTX-M-15,OXA-1	blaCTX-M-15,blaOXA-1	blaOXA-1,blaCTX-M-15	blaCTX_M_15,blaOXA_1	Res	CTX-M-15	CTX-M-15	blaCTX-M-15	blaCTX-M-15	blaCTX_M_15	Res	CTX-M-15	CTX-M-15	blaCTX-M-15	blaCTX-M-15	blaCTX_M_15	Sen	catB4			catB3	catB3	Res	gyrA,parC,aac6-Ib-cr	gyrA,parC,aac(6')-Ib-cr	aac(6')-Ib-cr,gyrA,parC	aac(6')-Ib-cr,gyrA,parC		Res	gyrA,parC	gyrA,parC	gyrA,parC	gyrA,parC		Sen						Res
SAP1861	Res	mphA	mph-(A)	mph(A)	mph(A)	mph_A_	Res	OXA-1,TEM-1b,CTX-M-15	CTX-M-15,OXA-1,TEM-1	blaCTX-M-15,blaOXA-1,blaTEM-1B	blaOXA-1,blaTEM-1B,blaCTX-M-15	blaCTX_M_15,blaOXA_1,blaTEM_1B	Res	CTX-M-15	CTX-M-15	blaCTX-M-15	blaCTX-M-15	blaCTX_M_15	Res	CTX-M-15	CTX-M-15	blaCTX-M-15	blaCTX-M-15	blaCTX_M_15	Sen	catB4			catB3	catB3	Res	gyrA,parC,aac6-Ib-cr	gyrA,parC,aac(6')-Ib-cr	aac(6')-Ib-cr,gyrA,parC	aac(6')-Ib-cr,gyrA,parC		Res	gyrA,parC	gyrA,parC	gyrA,parC	gyrA,parC		Sen						Res
SAP1862	Res	mphA	mph-(A)	mph(A)	mph(A)	mph_A_	Res	OXA-1,CTX-M-15	CTX-M-15,OXA-1	blaCTX-M-15,blaOXA-1	blaOXA-1,blaCTX-M-15	blaCTX_M_15,blaOXA_1	Res	CTX-M-15	CTX-M-15	blaCTX-M-15	blaCTX-M-15	blaCTX_M_15	Res	CTX-M-15	CTX-M-15	blaCTX-M-15	blaCTX-M-15	blaCTX_M_15	Sen	catB4,catA1	catA-1[v]	catA1	catA1,catB3	catB3,catA1	Res	gyrA,parC,aac6-Ib-cr	gyrA,parC,aac(6')-Ib-cr	aac(6')-Ib-cr,gyrA,parC	aac(6')-Ib-cr,gyrA,parC		Res	gyrA,parC	gyrA,parC	gyrA,parC	gyrA,parC		Sen						Res
SAP1863	Res	mphA	mph-(A)	mph(A)	mph(A)	mph_A_	Res	OXA-1,CTX-M-15	CTX-M-15,OXA-1	blaCTX-M-15,blaOXA-1	blaOXA-1,blaCTX-M-15	blaCTX_M_15,blaOXA_1	Res	CTX-M-15	CTX-M-15	blaCTX-M-15	blaCTX-M-15	blaCTX_M_15	Res	CTX-M-15	CTX-M-15	blaCTX-M-15	blaCTX-M-15	blaCTX_M_15	Sen	catB4			catB3	catB3	Res	gyrA,parC,aac6-Ib-cr	gyrA,parC,aac(6')-Ib-cr	aac(6')-Ib-cr,gyrA,parC	aac(6')-Ib-cr,gyrA,parC		Res	gyrA,parC	gyrA,parC	gyrA,parC	gyrA,parC		Sen						Sen
SAP1864	Res	mphA	mph-(A)	mph(A)	mph(A)	mph_A_	Res	TEM-1b,SHV-12	SHV-12,TEM-1	blaSHV-12,blaTEM-1B	blaSHV-12,blaTEM-1B	blaSHV_12,blaTEM_1B	Res	SHV-12	SHV-12	blaSHV-12	blaSHV-12	blaSHV_12	Res	SHV-12	SHV-12	blaSHV-12	blaSHV-12	blaSHV_12	Sen						Res	gyrA	gyrA	gyrA	gyrA		Res	gyrA	gyrA	gyrA	gyrA		Sen						Sen
SAP1865	Res	mphA	mph-(A)	mph(A)	mph(A)	mph_A_	Res	CTX-M-27	CTX-M-27	blaCTX-M-27	blaCTX-M-27	blaCTX_M_27	Res	CTX-M-27	CTX-M-27	blaCTX-M-27	blaCTX-M-27	blaCTX_M_27	Res	CTX-M-27	CTX-M-27	blaCTX-M-27	blaCTX-M-27	blaCTX_M_27	Sen						Res	gyrA,parC	gyrA,parC	gyrA,parC	gyrA,parC		Res	gyrA,parC	gyrA,parC	gyrA,parC	gyrA,parC		Sen						Sen
SAP1866	Sen						Res	ampP_ampC_promoter_Chr	TEM-1	blaTEM-1B	ampC promoter,blaTEM-1B	blaTEM_1B	Sen	ampP_ampC_promoter_Chr			ampC promoter		Sen	ampP_ampC_promoter_Chr			ampC promoter		Sen						Sen						Sen						Sen						Sen
SAP1867	Res	mphA	mph-(A)	mph(A)	mph(A)	mph_A_	Res	TEM-1b,CTX-M-15	CTX-M-15,TEM-1	blaCTX-M-15,blaTEM-1B	blaTEM-1B,blaCTX-M-15	blaCTX_M_15,blaTEM_1B	Res	CTX-M-15	CTX-M-15	blaCTX-M-15	blaCTX-M-15	blaCTX_M_15	Res	CTX-M-15	CTX-M-15	blaCTX-M-15	blaCTX-M-15	blaCTX_M_15	Sen						Res	gyrA	gyrA	gyrA	gyrA		Res	gyrA	gyrA	gyrA	gyrA		Sen						Sen
SAP1868	Sen	mphA	mph-(A)	mph(A)	mph(A)	mph_A_	Res	CTX-M-27	CTX-M-27	blaCTX-M-27	blaCTX-M-27	blaCTX_M_27	Res	CTX-M-27	CTX-M-27	blaCTX-M-27	blaCTX-M-27	blaCTX_M_27	Res	CTX-M-27	CTX-M-27	blaCTX-M-27	blaCTX-M-27	blaCTX_M_27	Sen						Res	gyrA,parC	gyrA,parC	gyrA,parC	gyrA,parC		Res	gyrA,parC	gyrA,parC	gyrA,parC	gyrA,parC		Sen						Sen
SAP1869	Sen						Sen						Sen						Sen						Sen						Res	parC	gyrA,parC	gyrA,parC	gyrA,parC		Res	parC	gyrA,parC	gyrA,parC	gyrA,parC		Sen						Sen
SAP1870	Sen						Res	OXA-1,CTX-M-15	CTX-M-15,CMY-4-p,OXA-1	blaCTX-M-15,blaCMY-4,blaOXA-1	blaOXA-1,blaCMY-138,blaCMY-14,blaCMY-149,blaCMY-15,blaCMY-16,blaCMY-2,blaCMY-4,blaCTX-M-15	blaCTX_M_15,blaCMY_4,blaOXA_1	Res	CTX-M-15	CTX-M-15,CMY-4-p	blaCTX-M-15,blaCMY-4	blaCMY-138,blaCMY-14,blaCMY-149,blaCMY-15,blaCMY-16,blaCMY-2,blaCMY-4,blaCTX-M-15	blaCTX_M_15,blaCMY_4	Res	CTX-M-15	CTX-M-15,CMY-4-p	blaCTX-M-15,blaCMY-4	blaCMY-138,blaCMY-14,blaCMY-149,blaCMY-15,blaCMY-16,blaCMY-2,blaCMY-4,blaCTX-M-15	blaCTX_M_15,blaCMY_4	Sen	catB4			catB3	catB3	Res	gyrA,parC,aac6-Ib-cr	gyrA,parC,aac(6')-Ib-cr	aac(6')-Ib-cr,gyrA,parC	aac(6')-Ib-cr,gyrA,parC		Res	gyrA,parC	gyrA,parC	gyrA,parC	gyrA,parC		Sen						Res
SAP1871	Sen						Res	CTX-M-1	CTX-M-1	blaCTX-M-1	blaCTX-M-1	blaCTX_M_1	Res	CTX-M-1	CTX-M-1	blaCTX-M-1	blaCTX-M-1	blaCTX_M_1	Res	CTX-M-1	CTX-M-1	blaCTX-M-1	blaCTX-M-1	blaCTX_M_1	Sen						Res	gyrA	gyrA	gyrA	gyrA		Res	gyrA	gyrA	gyrA	gyrA		Sen						Sen
SAP1872	Res	mphA	mph-(A)	mph(A)	mph(A)	mph_A_	Res	OXA-1,TEM-1b,CTX-M-15	CTX-M-15,OXA-1,TEM-1	blaCTX-M-15,blaOXA-1,blaTEM-1B	blaTEM-1B,blaOXA-1,blaCTX-M-15	blaCTX_M_15,blaOXA_1,blaTEM_1B	Res	CTX-M-15	CTX-M-15	blaCTX-M-15	blaCTX-M-15	blaCTX_M_15	Res	CTX-M-15	CTX-M-15	blaCTX-M-15	blaCTX-M-15	blaCTX_M_15	Sen					catB3	Res	gyrA,parC,aac6-Ib-cr	gyrA,parC,aac(6')-Ib-cr	aac(6')-Ib-cr,gyrA,parC	aac(6')-Ib-cr,gyrA,parC		Res	gyrA,parC	gyrA,parC	gyrA,parC	gyrA,parC		Sen						Res
SAP1875	Sen						Res						Res						Res						Sen						Res						Sen						Sen						Sen
SAP1877	Sen						Res	ampP_ampC_promoter_Chr			ampC promoter		Res	ampP_ampC_promoter_Chr			ampC promoter		Sen	ampP_ampC_promoter_Chr			ampC promoter		Sen						Sen						Sen						Sen						Sen
SAP1878	Res	mphA	mph-(A)[v]	mph(A)	mph(A)	mph_A_	Res	CTX-M-15	CTX-M-15	blaCTX-M-15	blaCTX-M-15	blaCTX_M_15,blaTEM_178	Res	CTX-M-15	CTX-M-15	blaCTX-M-15	blaCTX-M-15	blaCTX_M_15	Res	CTX-M-15	CTX-M-15	blaCTX-M-15	blaCTX-M-15	blaCTX_M_15	Sen						Res	qnrS1	qnrS-1	qnrS1	qnrS1	qnrS1	Sen						Sen						Sen
SAP1880	Sen	mphA	mph-(A)[u]		mph(A)	mph_A_	Res	OXA-1,TEM-1b,CTX-M-15	CTX-M-15,OXA-1,TEM-1	blaCTX-M-15,blaOXA-1	blaOXA-1,blaTEM-1B,blaTEM-206,blaTEM-214,blaCTX-M-15	blaCTX_M_15,blaOXA_1,blaTEM_1B	Res	CTX-M-15	CTX-M-15	blaCTX-M-15	blaCTX-M-15	blaCTX_M_15	Res	CTX-M-15	CTX-M-15	blaCTX-M-15	blaCTX-M-15	blaCTX_M_15	Res	catB4,catA1	catA-1	catA1	catA1,catB3	catB3,catA1	Res	parC,aac6-Ib-cr	gyrA,parC,aac(6')-Ib-cr	aac(6')-Ib-cr,gyrA,parC	gyrA,parC,aac(6')-Ib-cr		Res	parC	gyrA,parC	gyrA,parC	gyrA,parC		Sen						Res
SAP1882	Res	mphA	mph-(A)	mph(A)	mph(A)	mph_A_	Res	TEM-1b,CTX-M-55	CTX-M-55,TEM-1	blaCTX-M-55,blaTEM-1B	blaTEM-1B,blaCTX-M-55	blaCTX_M_55,blaTEM_1B	Res	CTX-M-55	CTX-M-55	blaCTX-M-55	blaCTX-M-55	blaCTX_M_55	Res	CTX-M-55	CTX-M-55	blaCTX-M-55	blaCTX-M-55	blaCTX_M_55	Sen						Res		gyrA,parC	parC	gyrA,parC		Res		gyrA,parC	parC	gyrA,parC		Sen						Res
SAP1883	Sen						Res	OXA-1,CTX-M-15	CTX-M-15,OXA-1	blaCTX-M-15,blaOXA-1	blaOXA-1,blaCTX-M-15	blaCTX_M_15,blaOXA_1	Res	CTX-M-15	CTX-M-15	blaCTX-M-15	blaCTX-M-15	blaCTX_M_15	Res	CTX-M-15	CTX-M-15	blaCTX-M-15	blaCTX-M-15	blaCTX_M_15	Sen	catB4			catB3	catB3	Res	gyrA,parC,aac6-Ib-cr	gyrA,parC,aac(6')-Ib-cr	aac(6')-Ib-cr,gyrA,parC	aac(6')-Ib-cr,gyrA,parC		Res	gyrA,parC	gyrA,parC	gyrA,parC	gyrA,parC		Sen						Res
SAP1884	Sen						Res	CTX-M-14	CTX-M-14	blaCTX-M-14	blaCTX-M-14	blaCTX_M_14	Res	CTX-M-14	CTX-M-14	blaCTX-M-14	blaCTX-M-14	blaCTX_M_14	Sen	CTX-M-14	CTX-M-14	blaCTX-M-14	blaCTX-M-14	blaCTX_M_14	Sen						Res	gyrA,parC	gyrA,parC	gyrA,parC	gyrA,parC		Res	gyrA,parC	gyrA,parC	gyrA,parC	gyrA,parC		Sen						Sen
SAP1885	Res	mphA	mph-(A)	mph(A)	mph(A)	mph_A_	Res	OXA-1,CTX-M-15	CTX-M-15,OXA-1	blaCTX-M-15,blaOXA-1	blaOXA-1,blaCTX-M-15	blaCTX_M_15,blaOXA_1	Res	CTX-M-15	CTX-M-15	blaCTX-M-15	blaCTX-M-15	blaCTX_M_15	Res	CTX-M-15	CTX-M-15	blaCTX-M-15	blaCTX-M-15	blaCTX_M_15	Sen	catB4			catB3	catB3	Res	gyrA,parC,aac6-Ib-cr	gyrA,parC,aac(6')-Ib-cr	aac(6')-Ib-cr,gyrA,parC	aac(6')-Ib-cr,gyrA,parC		Res	gyrA,parC	gyrA,parC	gyrA,parC	gyrA,parC		Sen						Sen
SAP1886	Sen					mef_B_	Res	OXA-1,CTX-M-15	CTX-M-15,OXA-1	blaCTX-M-15,blaOXA-1	blaOXA-1,blaCTX-M-15	blaCTX_M_15,blaOXA_1	Res	CTX-M-15	CTX-M-15	blaCTX-M-15	blaCTX-M-15	blaCTX_M_15	Res	CTX-M-15	CTX-M-15	blaCTX-M-15	blaCTX-M-15	blaCTX_M_15	Sen	catB4			catB3	catB3	Res	gyrA,parC,qnrS1,aac6-Ib-cr	gyrA,parC,qnrS-1,aac(6')-Ib-cr	aac(6')-Ib-cr,gyrA,parC	gyrA,parC,aac(6')-Ib-cr,qnrS1	qnrS1	Res	gyrA,parC	gyrA,parC	gyrA,parC	gyrA,parC		Sen						Sen
SAP1889	Res	mphA	mph-(A)	mph(A)	mph(A)	mph_A_	Res	CTX-M-27	CTX-M-27	blaCTX-M-27	blaCTX-M-27	blaCTX_M_27	Res	CTX-M-27	CTX-M-27	blaCTX-M-27	blaCTX-M-27	blaCTX_M_27	Res	CTX-M-27	CTX-M-27	blaCTX-M-27	blaCTX-M-27	blaCTX_M_27	Sen						Res	gyrA,parC	gyrA,parC	gyrA,parC	gyrA,parC		Res	gyrA,parC	gyrA,parC	gyrA,parC	gyrA,parC		Sen						Sen
SAP1890	Res	ermB,mphA	erm(B)[v],mph-(A)	mph(A),erm(B)	mph(A),erm(B)	mph_A_,erm_B_	Res	CTX-M-15,SHV-12,TEM-158	CTX-M-15,TEM-190	blaCTX-M-15,blaTEM-35	blaTEM-35,blaCTX-M-15	blaCTX_M_15,blaTEM_35	Res	CTX-M-15,SHV-12	CTX-M-15	blaCTX-M-15	blaCTX-M-15	blaCTX_M_15	Res	CTX-M-15,SHV-12	CTX-M-15	blaCTX-M-15	blaCTX-M-15	blaCTX_M_15	Sen						Res	gyrA	gyrA	gyrA	gyrA		Res	gyrA	gyrA	gyrA	gyrA		Sen						Sen
SAP1892	Res	mphA	mph-(A)	mph(A)	mph(A)	mph_A_	Res	TEM-1b,CTX-M-27	CTX-M-27,TEM-1	blaCTX-M-27,blaTEM-1B	blaTEM-1B,blaCTX-M-27	blaCTX_M_27,blaTEM_1B	Res	CTX-M-27	CTX-M-27	blaCTX-M-27	blaCTX-M-27	blaCTX_M_27	Res	CTX-M-27	CTX-M-27	blaCTX-M-27	blaCTX-M-27	blaCTX_M_27	Sen						Res	gyrA	gyrA	gyrA	gyrA		Res	gyrA	gyrA	gyrA	gyrA		Sen						Sen
[truncated: 35 more columns]

## Sheet: ANSES
Supplementary Table S3: Comparison of the phenotype data established from ECOFF interpreatation of MIC results with AMR genotypes produced by each pipeline. The results from each institute is separated by tabs.
Strain ID	Azithromycin	APHA Seqfinder/Abricate	Genefinder	BLAST	Resfinder/Pointfinder	ARIBA	Ampicillin	Sefinder/Abricate (APHA)	Genefinder (PHE)	BLAST (WBVR)	Resfinder/Pointfinder (NVI)	ARIBA (UCM)	Cefotaxime	Sefinder/Abricate (APHA)	Genefinder (PHE)	BLAST (WBVR)	Resfinder/Pointfinder (NVI)	ARIBA (UCM)	Ceftazidime	Sefinder/Abricate (APHA)	Genefinder (PHE)	BLAST (WBVR)	Resfinder/Pointfinder (NVI)	ARIBA (UCM)	Chloramphenicol	Sefinder/Abricate (APHA)	Genefinder (PHE)	BLAST (WBVR)	Resfinder/Pointfinder (NVI)	ARIBA (UCM)	Ciprofloxacin	Sefinder/Abricate (APHA)	Genefinder (PHE)	BLAST (WBVR)	Resfinder/Pointfinder (NVI)	ARIBA (UCM)	Nalidixic Acid	Sefinder/Abricate (APHA)	Genefinder (PHE)	BLAST (WBVR)	Resfinder/Pointfinder (NVI)	ARIBA (UCM)	Colistin	Sefinder/Abricate (APHA)	Genefinder (PHE)	BLAST (WBVR)	Resfinder/Pointfinder (NVI)	ARIBA (UCM)	Gentamicin
16165	Sen		mdf(A)[v]	mdf(A)	mdf(A)	mdf_A	Res	TEM - variant	TEM-191-p*			blaTEM_52C	Res						Res						Sen						Res	gyrA	gyrA_EC2[83:S-L]	gyrA-S-83-L	gyrA p.S83L		Res	gyrA	gyrA_EC2[83:S-L]	gyrA-S-83-L	gyrA p.S83L		Sen						Sen
19442	Sen		mdf(A)[v]	mdf(A)	mdf(A)	mdf_A	Res	CTX-M-2 / TEM-1b	CTX-M-2 / TEM-1	blaTEM-1B / blaCTX-M-2	blaCTX-M-2 / blaTEM-1B	blaCTX_M_2 / blaTEM_1B	Res	CTX-M-2	CTX-M-2	blaCTX-M-2	blaCTX-M-2	blaCTX_M_2	Res	CTX-M-2	CTX-M-2	blaCTX-M-2	blaCTX-M-2	blaCTX_M_2	Sen						Sen		-				Sen		-				Sen						Sen
19463	Sen		mdf(A)[v]	mdf(A)	mdf(A)	mdf_A	Res	CTX-M-14 / TEM-1b	CTX-M-14 / TEM-1	blaCTX-M-14 / blaTEM-1B	blaCTX-M-14 / blaTEM-1B	blaCTX_M_14 / blaTEM_1B	Res	CTX-M-14	CTX-M-14	blaCTX-M-14	blaCTX-M-14	blaCTX_M_14	Sen	CTX-M-14	CTX-M-14	blaCTX-M-14	blaCTX-M-14	blaCTX_M_14	Res	catA1	catA-1	catA1	catA1	catA1	Sen		parC_EC2[57:S-T]	parC-S-57-T	parC p.S57T		Sen		parC_EC2[57:S-T]	parC-S-57-T	parC p.S57T		Sen						Sen
19493	Sen		mdf(A)[v]	mdf(A)	mdf(A)	mdf_A	Res	CTX-M-1 / TEM-1b	CTX-M-1 / TEM-1	blaCTX-M-1 / blaTEM-1B	blaCTX-M-1 / blaTEM-1B	blaCTX_M_1 / blaTEM_1B	Res	CTX-M-1	CTX-M-1	blaCTX-M-1	blaCTX-M-1	blaCTX_M_1	Res	CTX-M-1	CTX-M-1	blaCTX-M-1	blaCTX-M-1	blaCTX_M_1	Sen						Res	parC / gyrA	gyrA_EC2[83:S-L / 87:D-N] / parC_EC2[80:S-I]	gyrA-S-83-L / parC-S-80-I	gyrA p.S83L / gyrA p.D87N / parC p.S80I		Res	parC / gyrA	gyrA_EC2[83:S-L / 87:D-N] / parC_EC2[80:S-I]	gyrA-S-83-L / parC-S-80-I	gyrA p.S83L / gyrA p.D87N / parC p.S80I		Sen						Sen
20071	Res	mphA	mdf(A)[v] / mph-(A)	mph(A)1 / mph(A)2 / mdf(A)	mdf(A) / mph(A)	mdf_A / mph_A	Res	CTX-M-15 / OXA-1 / TEM-1c	CTX-M-15 / OXA-1 / TEM-117-p*	blaOXA-1 / blaCTX-M-15	blaCTX-M-15 / blaOXA-1 / blaTEM-1C	blaCTX_M_15 / blaOXA_1 / blaTEM_1C	Res	CTX-M-15	CTX-M-15	blaCTX-M-15	blaCTX-M-15	blaCTX_M_15	Res	CTX-M-15	CTX-M-15	blaCTX-M-15	blaCTX-M-15	blaCTX_M_15	Sen	cmlA1 / catB4	cml-1*	cmlA1_1 / cmlA1_2	catB3 / cmlA1	catB3 / cmlA1	Res	aac6-Ib-cr / parC / gyrA	gyrA_EC2[83:S-L / 87:D-N] / parC_EC2[80:S-I]	gyrA-S-83-L / parC-S-80-I / parE-S-458-A	gyrA p.S83L / gyrA p.D87N / parC p.S80I / parE p.S458A / aac(6')-Ib-cr		Res	aac6-Ib-cr / parC / gyrA	gyrA_EC2[83:S-L / 87:D-N] / parC_EC2[80:S-I]	gyrA-S-83-L / parC-S-80-I / parE-S-458-A	gyrA p.S83L / gyrA p.D87N / parC p.S80I / parE p.S458A / aac(6')-Ib-cr		Sen						Res
20100	Sen		mdf(A)[v]		mdf(A)	mdf_A	Res	CTX-M-2 / TEM-1b	CTX-M-2 / TEM-1	blaTEM-1B / blaCTX-M-2	blaCTX-M-2 / blaTEM-1B	blaCTX_M_2 / blaTEM_1B	Res	CTX-M-2	CTX-M-2	blaCTX-M-2	blaCTX-M-2	blaCTX_M_2	Res	CTX-M-2	CTX-M-2	blaCTX-M-2	blaCTX-M-2	blaCTX_M_2	Res	catA1 / floR	catA-1 / floR[v]	floR_2 / catA1	catA1 / floR	catA1 / floR.2	Res	gyrA	gyrA_EC2[83:S-L] / parC_EC2[57:S-T]	gyrA-S-83-L / parC-S-57-T	gyrA p.S83L / parC p.S57T		Res	gyrA	gyrA_EC2[83:S-L] / parC_EC2[57:S-T]	gyrA-S-83-L / parC-S-57-T	gyrA p.S83L / parC p.S57T		Sen						Res
20318	Sen	mphA	mdf(A)[v] / mph-(A)	mdf(A)	mdf(A) / mph(A)	mdf_A / mph_A / mef_B	Res	CTX-M-1 / TEM-1	CTX-M-1 / TEM-1	blaCTX-M-1 / blaTEM-1A	blaCTX-M-1 / blaTEM-1A	blaCTX_M_1 / blaTEM_1A	Res	CTX-M-1	CTX-M-1	blaCTX-M-1	blaCTX-M-1	blaCTX_M_1	Res	CTX-M-1	CTX-M-1	blaCTX-M-1	blaCTX-M-1	blaCTX_M_1	Res	catA1 / floR	catA-1 / floR[v]	floR_2 / catA1	catA1 / floR	catA1 / floR.2	Res	parC / gyrA	gyrA_EC2[83:S-L / 87:D-Y] / parC_EC2[80:S-I]	gyrA-D-87-Y / parC-S-80-I	gyrA p.S83L / gyrA p.D87Y / parC p.S80I		Res	parC / gyrA	gyrA_EC2[83:S-L / 87:D-Y] / parC_EC2[80:S-I]	gyrA-D-87-Y / parC-S-80-I	gyrA p.S83L / gyrA p.D87Y / parC p.S80I		Res	mcr-1	MCR-1	mcr-1	mcr-1	mcr_1	Res
20319	Res	mphA	mph-(A) / mdf(A)[v]	mdf(A)	mdf(A) / mph(A)	mdf_A / mph_A / mef_B	Res	CTX-M-15 / TEM-1b	CTX-M-15 / TEM-1	blaTEM-1B / blaCTX-M-15	blaCTX-M-15 / blaTEM-1B	blaCTX_M_15 / blaTEM_1B	Res	CTX-M-15	CTX-M-15	blaCTX-M-15	blaCTX-M-15	blaCTX_M_15	Res	CTX-M-15	CTX-M-15	blaCTX-M-15	blaCTX-M-15	blaCTX_M_15	Res	catA1 / cmlA1 / floR	catA-1 / cml-1* / floR[v]	cmlA1_1 / catA1	catA1 / cmlA1 / floR	catA1 / cmlA1 / floR.2	Res	parC / gyrA	gyrA_EC2[83:S-L / 87:D-N] / parC_EC2[80:S-I / 84:E-G]	gyrA-S-83-L / parC-E-84-G	gyrA p.S83L / gyrA p.D87N / parC p.S80I / parC p.E84G		Res	parC / gyrA	gyrA_EC2[83:S-L / 87:D-N] / parC_EC2[80:S-I / 84:E-G]	gyrA-S-83-L / parC-E-84-G	gyrA p.S83L / gyrA p.D87N / parC p.S80I / parC p.E84G		Res	mcr-1	MCR-1	mcr-1	mcr-1	mcr_1	Res
22018	Sen	mphA	mdf(A)[v] / mph-(A)	mdf(A)	mdf(A) / mph(A)	mdf_A / mph_A	Res	CTX-M-1 / TEM-1b	CTX-M-1 / TEM-1	blaCTX-M-1 / blaTEM-1B	blaCTX-M-1 / blaTEM-1B	blaCTX_M_1 / blaTEM_1B	Res	CTX-M-1	CTX-M-1	blaCTX-M-1	blaCTX-M-1	blaCTX_M_1	Res	CTX-M-1	CTX-M-1	blaCTX-M-1	blaCTX-M-1	blaCTX_M_1	Sen						Sen		parC_EC2[57:S-T]	parC-S-57-T	parC p.S57T		Sen		parC_EC2[57:S-T]	parC-S-57-T	parC p.S57T		Sen						Sen
22204	Sen		mdf(A)[v]	mdf(A)	mdf(A)	mdf_A	Res	CMY-variant / TEM-1b	CMY-2 / TEM-1	blaCMY-2 / blaTEM-1B	blaCMY-2 / blaTEM-1B	blaCMY_2 / blaCMY_98 / blaTEM_1B	Res	CMY-variant	CMY-2	blaCMY-2	blaCMY-2	blaCMY_2 / blaCMY_98	Res	CMY-variant	CMY-2	blaCMY-2	blaCMY-2	blaCMY_2 / blaCMY_98	Res	catA1 / catB3	catB-3[v] / catA-1	catB3 / catA1	catA1 / catB3	catA1 / catB3	Res	parC / gyrA	gyrA_EC2[83:S-L / 87:D-N] / parC_EC2[80:S-I / 84:E-G]	gyrA-S-83-L / parC-E-84-G	gyrA p.S83L / gyrA p.D87N / parC p.S80I / parC p.E84G / aac(6')-Ib-cr		Res	parC / gyrA	gyrA_EC2[83:S-L / 87:D-N] / parC_EC2[80:S-I / 84:E-G]	gyrA-S-83-L / parC-E-84-G	gyrA p.S83L / gyrA p.D87N / parC p.S80I / parC p.E84G / aac(6')-Ib-cr		Sen						Res
22570	Sen		mdf(A)[v]	mdf(A)	mdf(A)	mdf_A / mef_B	Res	CTX-M-32	CTX-M-32	blaCTX-M-32	blaCTX-M-32	blaCTX_M_32	Res	CTX-M-32	CTX-M-32	blaCTX-M-32	blaCTX-M-32	blaCTX_M_32	Res	CTX-M-32	CTX-M-32	blaCTX-M-32	blaCTX-M-32	blaCTX_M_32	Res	cmlA1	cml-1*	cmlA1_1	cmlA1	cmlA1	Res	parC	gyrA_EC2[83:S-L / 87:D-N] / parC_EC2[80:S-I]	gyrA-S-83-L / parC-S-80-I / parE-S-458-A	gyrA p.S83L / gyrA p.D87N / parC p.S80I / parE p.S458A		Res	parC	gyrA_EC2[83:S-L / 87:D-N] / parC_EC2[80:S-I]	gyrA-S-83-L / parC-S-80-I / parE-S-458-A	gyrA p.S83L / gyrA p.D87N / parC p.S80I / parE p.S458A		Sen						Sen
24424	Sen		mdf(A)[v]		mdf(A)	mdf_A	Res		CTX-M-3 / TEM-1	blaCTX-M-3	blaCTX-M-3 / blaTEM-1B	blaCTX_M_3 / blaTEM_1B	Res		CTX-M-3	blaCTX-M-3	blaCTX-M-3	blaCTX_M_3	Res		CTX-M-3	blaCTX-M-3	blaCTX-M-3	blaCTX_M_3	Sen						Sen		-				Sen		-				Sen						Sen
26459	Sen	mphA	mdf(A)[v] / mph-(A)	mph(A)2 / mdf(A)	mdf(A) / mph(A)	mdf_A / mph_A	Res	CTX-M-1 / TEM-1b	CTX-M-1 / TEM-1	blaCTX-M-1 / blaTEM-1B	blaCTX-M-1 / blaTEM-1B	blaCTX_M_1 / blaTEM_1B	Res	CTX-M-1	CTX-M-1	blaCTX-M-1	blaCTX-M-1	blaCTX_M_1	Res	CTX-M-1	CTX-M-1	blaCTX-M-1	blaCTX-M-1	blaCTX_M_1	Res	floR	floR[v]	floR_2	floR	floR.2	Res	gyrA	gyrA_EC2[83:S-L] / parC_EC2[80:S-R]	gyrA-S-83-L / parC-S-80-R	gyrA p.S83L / parC p.S80R		Res	gyrA	gyrA_EC2[83:S-L] / parC_EC2[80:S-R]	gyrA-S-83-L / parC-S-80-R	gyrA p.S83L / parC p.S80R		Sen						Res
26515	Sen		mdf(A)[v]	mdf(A)	mdf(A)	mdf_A	Res	OXA-1 / TEM-1	CTX-M-14 / OXA-1 / TEM-1	blaCTX-M-14 / blaOXA-1 / blaTEM-1A	blaCTX-M-14 / blaOXA-1 / blaTEM-1A	blaCTX_M_14 / blaOXA_1 / blaTEM_1A	Res		CTX-M-14	blaCTX-M-14	blaCTX-M-14	blaCTX_M_14	Res		CTX-M-14	blaCTX-M-14	blaCTX-M-14	blaCTX_M_14	Res	catA1 / floR	catA-1 / floR[v]	floR_2 / catA1	catA1 / floR	catA1 / floR.2	Res	gyrA	gyrA_EC2[83:S-L / 87:D-N] / parC_EC2[84:E-K]	gyrA-S-83-L / parC-E-84-K	gyrA p.S83L / gyrA p.D87N / parC p.E84K		Res	gyrA	gyrA_EC2[83:S-L / 87:D-N] / parC_EC2[84:E-K]	gyrA-S-83-L / parC-E-84-K	gyrA p.S83L / gyrA p.D87N / parC p.E84K		Res						Sen
27259	Sen		mdf(A)[v] / strA	mdf(A)	mdf(A)	mdf_A	Res	CTX-M-1	CTX-M-1	blaCTX-M-1	blaCTX-M-1	blaCTX_M_1	Res	CTX-M-1	CTX-M-1	blaCTX-M-1	blaCTX-M-1	blaCTX_M_1	Res	CTX-M-1	CTX-M-1	blaCTX-M-1	blaCTX-M-1	blaCTX_M_1	Res	catA1	catA-1	catA1	catA1	catA1	Sen		-				Sen		-				Sen						Res
27838	Sen	mphA	mdf(A)[v] / mph-(A)	mph(A)2 / mdf(A)	mdf(A) / mph(A)	mdf_A / mph_A / mef_B	Res	CTX-M-1 / TEM-1	CTX-M-1 / TEM-1	blaCTX-M-1 / blaTEM-1A	blaCTX-M-1 / blaTEM-1A	blaCTX_M_1 / blaTEM_1A	Res	CTX-M-1	CTX-M-1	blaCTX-M-1	blaCTX-M-1	blaCTX_M_1	Res	CTX-M-1	CTX-M-1	blaCTX-M-1	blaCTX-M-1	blaCTX_M_1	Res	catA1 / floR	catA-1 / floR[v]	floR_2 / catA1	catA1 / floR	catA1 / floR.2	Res	parC	gyrA_EC2[83:S-L / 87:D-Y] / parC_EC2[80:S-I]	gyrA-D-87-Y / parC-S-80-I	gyrA p.S83L / gyrA p.D87Y / parC p.S80I		Res	parC	gyrA_EC2[83:S-L / 87:D-Y] / parC_EC2[80:S-I]	gyrA-D-87-Y / parC-S-80-I	gyrA p.S83L / gyrA p.D87Y / parC p.S80I		Res	mcr-1	MCR-1	mcr-1	mcr-1	mcr_1	Res
30457	Res	mphA	mph-(A) / mdf(A)[v]	mdf(A)	mdf(A) / mph(A)	mdf_A / mph_A / mef_B	Res	CTX-M-55 / TEM-1b	CTX-M-55 / TEM-1	blaTEM-1B / blaCTX-M-55	blaCTX-M-55 / blaTEM-1B	blaCTX_M_55 / blaTEM_1B	Res	CTX-M-55	CTX-M-55	blaCTX-M-55	blaCTX-M-55	blaCTX_M_55	Res	CTX-M-55	CTX-M-55	blaCTX-M-55	blaCTX-M-55	blaCTX_M_55	Sen						Res	parC / gyrA	gyrA_EC2[83:S-L / 87:D-N] / parC_EC2[56:A-T / 80:S-I]	gyrA-S-83-L / parC-S-80-I	gyrA p.S83L / gyrA p.D87N / parC p.A56T / parC p.S80I		Res	parC / gyrA	gyrA_EC2[83:S-L / 87:D-N] / parC_EC2[56:A-T / 80:S-I]	gyrA-S-83-L / parC-S-80-I	gyrA p.S83L / gyrA p.D87N / parC p.A56T / parC p.S80I		Sen	mcr-3		mcr-3	mcr-3	mcr_3	Sen
30517	Sen		mdf(A)[v]	mdf(A)	mdf(A)	mdf_A	Res	CTX-M-14 / TEM - variant	CTX-M-14 / TEM-117-p*	blaCTX-M-14	blaCTX-M-14	blaCTX_M_14 / blaTEM_1C	Res	CTX-M-14	CTX-M-14	blaCTX-M-14	blaCTX-M-14	blaCTX_M_14	Res	CTX-M-14	CTX-M-14	blaCTX-M-14	blaCTX-M-14	blaCTX_M_14	Res	floR	floR[v]	floR_2	floR	floR.2	Res	parC / gyrA	gyrA_EC2[83:S-L / 87:D-N] / parC_EC2[80:S-I]	gyrA-S-83-L / parC-S-80-I	gyrA p.S83L / gyrA p.D87N / parC p.S80I		Res	parC / gyrA	gyrA_EC2[83:S-L / 87:D-N] / parC_EC2[80:S-I]	gyrA-S-83-L / parC-S-80-I	gyrA p.S83L / gyrA p.D87N / parC p.S80I		Sen						Res
31177	Sen		mdf(A)[u]	mdf(A)	mdf(A)	mdf_A	Res	CTX-M-14 / TEM-30	CTX-M-14 / TEM-1a	blaCTX-M-14 / blaTEM-30	blaCTX-M-14 / blaTEM-30	blaCTX_M_14 / blaTEM_30	Res	CTX-M-14	CTX-M-14	blaCTX-M-14	blaCTX-M-14	blaCTX_M_14	Res	CTX-M-14	CTX-M-14	blaCTX-M-14	blaCTX-M-14	blaCTX_M_14	Res	catA1	catA-1	catA1	catA1	catA1	Res	parC / gyrA	gyrA_EC2[83:S-L / 87:D-N] / parC_EC2[80:S-I]	gyrA-S-83-L / parC-S-80-I / parE-S-458-A	gyrA p.S83L / gyrA p.D87N / parC p.S80I / parE p.S458A		Res	parC / gyrA	gyrA_EC2[83:S-L / 87:D-N] / parC_EC2[80:S-I]	gyrA-S-83-L / parC-S-80-I / parE-S-458-A	gyrA p.S83L / gyrA p.D87N / parC p.S80I / parE p.S458A		Sen	mcr-1	MCR-1	mcr-1	mcr-1	mcr_1	Res
32580	Res	mphA	mdf(A)[v] / mph-(A)	mph(A)2	mdf(A) / mph(A)	mdf_A / mph_A	Res	CTX-M-14 / TEM-1b	CTX-M-14 / TEM-1	blaCTX-M-14 / blaTEM-1B	blaCTX-M-14 / blaTEM-1B	blaCTX_M_14 / blaTEM_1B	Res	CTX-M-14	CTX-M-14	blaCTX-M-14	blaCTX-M-14	blaCTX_M_14	Res	CTX-M-14	CTX-M-14	blaCTX-M-14	blaCTX-M-14	blaCTX_M_14	Sen						Res	gyrA	gyrA_EC1[83:S-L]	gyrA-S-83-L / parE-I-529-L	gyrA p.S83L / parE p.S458A / parE p.I529L		Res	gyrA	gyrA_EC1[83:S-L]	gyrA-S-83-L / parE-I-529-L	gyrA p.S83L / parE p.S458A / parE p.I529L		Sen						Sen
32751	Sen		mdf(A)[v]	mdf(A)	mdf(A)	mdf_A	Res	CTX-M-14	CTX-M-14	blaCTX-M-14	blaCTX-M-14	blaCTX_M_14	Res	CTX-M-14	CTX-M-14	blaCTX-M-14	blaCTX-M-14	blaCTX_M_14	Sen	CTX-M-14	CTX-M-14	blaCTX-M-14	blaCTX-M-14	blaCTX_M_14	Res	floR	floR[v]	floR_2	floR	floR.2	Sen		-				Sen		-				Res						Res
33232	Sen		mdf(A)[v]	mdf(A)	mdf(A)	mdf_A	Res	OXA-1 / TEM-1b	OXA-1 / TEM-1	blaOXA-1 / blaTEM-1B	blaOXA-1 / blaTEM-1B	blaOXA_1 / blaTEM_1B	Res						Sen						Res	catA1 / floR	catA-1 / floR[v]	catA1	catA1	catA1 / floR.2	Res	parC / gyrA	gyrA_EC2[83:S-L / 87:D-N] / parC_EC2[80:S-I]	gyrA-S-83-L / parC-S-80-I / parE-I-355-T	gyrA p.S83L / gyrA p.D87N / parC p.S80I / parE p.I355T		Res	parC / gyrA	gyrA_EC2[83:S-L / 87:D-N] / parC_EC2[80:S-I]	gyrA-S-83-L / parC-S-80-I / parE-I-355-T	gyrA p.S83L / gyrA p.D87N / parC p.S80I / parE p.I355T		Sen						Res
33848	Sen		mdf(A)[v]	mdf(A)	mdf(A)	mdf_A	Res	TEM-190 / OXA-1	OXA-1[v] / TEM-190[v]	blaTEM-190	blaOXA-1 / blaTEM-190 / blaTEM-84	blaOXA_1 / blaTEM_84	Res						Res	TEM-190					Res	catA1 / floR	catA-1 / floR[v]	floR_2 / catA1	catA1 / floR	catA1 / floR.2	Res	gyrA	gyrA_EC2[83:S-L / 87:D-G] / parC_EC2[78:G-C / 80:S-R]	gyrA-D-87-G / parC-G-78-C	gyrA p.S83L / gyrA p.D87G / parC p.G78C / parC p.S80R		Res	gyrA	gyrA_EC2[83:S-L / 87:D-G] / parC_EC2[78:G-C / 80:S-R]	gyrA-D-87-G / parC-G-78-C	gyrA p.S83L / gyrA p.D87G / parC p.G78C / parC p.S80R		Sen						Res
34250	Res	mphA	mdf(A)[v] / mph-(A)	mph(A)2 / mdf(A)	mdf(A) / mph(A)	mdf_A / mph_A	Res	CTX-M-1 / TEM-1b	CTX-M-1 / TEM-1	blaCTX-M-1 / blaTEM-1B	blaCTX-M-1 / blaTEM-1B	blaCTX_M_1 / blaTEM_1B	Res	CTX-M-1	CTX-M-1	blaCTX-M-1	blaCTX-M-1	blaCTX_M_1	Res	CTX-M-1	CTX-M-1	blaCTX-M-1	blaCTX-M-1	blaCTX_M_1	Sen						Res	parC / gyrA	gyrA_EC2[83:S-L / 87:D-N] / parC_EC2[56:A-T / 80:S-I]	gyrA-S-83-L / parC-S-80-I	gyrA p.S83L / gyrA p.D87N / parC p.A56T / parC p.S80I		Res	parC / gyrA	gyrA_EC2[83:S-L / 87:D-N] / parC_EC2[56:A-T / 80:S-I]	gyrA-S-83-L / parC-S-80-I	gyrA p.S83L / gyrA p.D87N / parC p.A56T / parC p.S80I		Sen						Sen
34355	Sen	mphA	mdf(A)[v] / mph-(A)	mdf(A)	mdf(A) / mph(A)	mdf_A / mph_A	Res	CTX-M-1	CTX-M-1	blaCTX-M-1	blaCTX-M-1	blaCTX_M_1	Res	CTX-M-1	CTX-M-1	blaCTX-M-1	blaCTX-M-1	blaCTX_M_1	Res	CTX-M-1	CTX-M-1	blaCTX-M-1	blaCTX-M-1	blaCTX_M_1	Sen						Res	parC / gyrA	gyrA_EC2[83:S-L / 87:D-N] / parC_EC2[80:S-I]	gyrA-S-83-L / parC-S-80-I / parE-S-458-A	gyrA p.S83L / gyrA p.D87N / parC p.S80I / parE p.S458A		Res	parC / gyrA	gyrA_EC2[83:S-L / 87:D-N] / parC_EC2[80:S-I]	gyrA-S-83-L / parC-S-80-I / parE-S-458-A	gyrA p.S83L / gyrA p.D87N / parC p.S80I / parE p.S458A		Sen						Res
34519	Sen		mdf(A)[v]			mdf_A / mef_B	Res	CTX-M-1 / TEM - variant	CTX-M-1[v] / TEM-117-p*	blaCTX-M-1	blaCTX-M-1	blaCTX_M_1 / blaTEM_1B	Res	CTX-M-1	CTX-M-1	blaCTX-M-1	blaCTX-M-1	blaCTX_M_1	Res	CTX-M-1	CTX-M-1	blaCTX-M-1	blaCTX-M-1	blaCTX_M_1	Res	cmlA1	cml-1*	cmlA1_1	cmlA1	cmlA1	Res		gyrA_EC2[83:S-X / 87:D-B] / parC_EC2[80:S-X]		gyrA p.S83L / gyrA p.D87N / parC p.S80I / parE p.S458A		Res		gyrA_EC2[83:S-X / 87:D-B] / parC_EC2[80:S-X]		gyrA p.S83L / gyrA p.D87N / parC p.S80I / parE p.S458A		Sen						Sen
34560	Sen		mdf(A)[v]	mdf(A)	mdf(A)	mdf_A	Res	CTX-M-1	CTX-M-1	blaCTX-M-1	blaCTX-M-1	blaCTX_M_1	Res	CTX-M-1	CTX-M-1	blaCTX-M-1	blaCTX-M-1	blaCTX_M_1	Res	CTX-M-1	CTX-M-1	blaCTX-M-1	blaCTX-M-1	blaCTX_M_1	Sen						Res	parC / gyrA	gyrA_EC2[83:S-L / 87:D-N] / parC_EC2[80:S-I]	gyrA-S-83-L / parC-S-80-I	gyrA p.S83L / gyrA p.D87N / parC p.S80I		Res	parC / gyrA	gyrA_EC2[83:S-L / 87:D-N] / parC_EC2[80:S-I]	gyrA-S-83-L / parC-S-80-I	gyrA p.S83L / gyrA p.D87N / parC p.S80I		Sen						Sen
34823	Sen		mdf(A)[v]	mdf(A)	mdf(A)	mdf_A	Res	ampP_ampC_promoter_Chr / TEM-1	CTX-M-1 / TEM-1	blaCTX-M-1 / blaTEM-1A	blaCTX-M-1 / blaTEM-1A / ampC promoter n.-32T>A	blaCTX_M_1 / blaTEM_1A	Res	ampP_ampC_promoter_Chr	CTX-M-1	blaCTX-M-1	blaCTX-M-1 / ampC promoter n.-32T>A	blaCTX_M_1	Res	ampP_ampC_promoter_Chr	CTX-M-1	blaCTX-M-1	blaCTX-M-1 / ampC promoter n.-32T>A	blaCTX_M_1	Res	catA1 / floR	catA-1 / floR[v]	floR_2 / catA1	catA1 / floR	catA1 / floR.2	Res	gyrA	gyrA_EC2[83:S-L]	gyrA-S-83-L	gyrA p.S83L		Res	gyrA	gyrA_EC2[83:S-L]	gyrA-S-83-L	gyrA p.S83L		Sen						Sen
34961	Sen		mdf(A)[v]		mdf(A)	mdf_A	Res	CTX-M-27	CTX-M-27	blaCTX-M-27	blaCTX-M-27	blaCTX_M_27	Res	CTX-M-27	CTX-M-27	blaCTX-M-27	blaCTX-M-27	blaCTX_M_27	Res	CTX-M-27	CTX-M-27	blaCTX-M-27	blaCTX-M-27	blaCTX_M_27	Sen						Res	parC / gyrA	gyrA_EC1[83:S-L / 87:D-N] / parC_EC1[80:S-I / 84:E-V]	gyrA-S-83-L / parC-E-84-V / parE-I-529-L	gyrA p.S83L / gyrA p.D87N / parC p.S80I / parC p.E84V / parE p.I529L		Res	parC / gyrA	gyrA_EC1[83:S-L / 87:D-N] / parC_EC1[80:S-I / 84:E-V]	gyrA-S-83-L / parC-E-84-V / parE-I-529-L	gyrA p.S83L / gyrA p.D87N / parC p.S80I / parC p.E84V / parE p.I529L		Sen						Sen
35612	Sen		mdf(A)[v]	mdf(A)	mdf(A)	mdf_A	Res	CTX-M-1 / CTX-M-14 / TEM-1b	CTX-M-14 / CTX-M-1 / TEM-1	blaCTX-M-1 / blaCTX-M-14 / blaTEM-1B	blaCTX-M-1 / blaCTX-M-14 / blaTEM-1B	blaCTX_M_1 / blaCTX_M_14 / blaTEM_1B	Res	CTX-M-1 / CTX-M-14	CTX-M-14 / CTX-M-1	blaCTX-M-1 / blaCTX-M-14	blaCTX-M-1 / blaCTX-M-14	blaCTX_M_1 / blaCTX_M_14	Res	CTX-M-1 / CTX-M-14	CTX-M-14 / CTX-M-1	blaCTX-M-1 / blaCTX-M-14	blaCTX-M-1 / blaCTX-M-14	blaCTX_M_1 / blaCTX_M_14	Sen						Sen		gyrA_EC2[83:S-A]	gyrA-S-83-A	gyrA p.S83A		Res		gyrA_EC2[83:S-A]	gyrA-S-83-A	gyrA p.S83A		Sen						Sen
35801	Res	mphA	mph-(A) / mdf(A)[v]	mph(A)2	mdf(A) / mph(A)	mdf_A / mph_A	Res	CTX-M-14 / CTX-M-55 / TEM-1b	CTX-M-14 / CTX-M-55 / CTX-M-123[v] / TEM-1	blaCTX-M-14 / blaTEM-1B / blaCTX-M-55	blaCTX-M-14 / blaCTX-M-55 / blaTEM-1B	blaCTX_M_55 / blaCTX_M_14 / blaTEM_1B	Res	CTX-M-14 / CTX-M-55	CTX-M-14 / CTX-M-55 / CTX-M-123[v]	blaCTX-M-14 / blaCTX-M-55	blaCTX-M-14 / blaCTX-M-55	blaCTX_M_55 / blaCTX_M_14	Res	CTX-M-14 / CTX-M-55	CTX-M-14 / CTX-M-55 / CTX-M-123[v]	blaCTX-M-14 / blaCTX-M-55	blaCTX-M-14 / blaCTX-M-55	blaCTX_M_55 / blaCTX_M_14	Sen						Res	parC / gyrA	gyrA_EC2[83:S-L / 87:D-N] / parC_EC2[80:S-I]	gyrA-S-83-L / parC-S-80-I	gyrA p.S83L / gyrA p.D87N / parC p.S80I		Res	parC / gyrA	gyrA_EC2[83:S-L / 87:D-N] / parC_EC2[80:S-I]	gyrA-S-83-L / parC-S-80-I	gyrA p.S83L / gyrA p.D87N / parC p.S80I		Sen						Sen
35807	Sen		mdf(A)[v]		mdf(A)	mdf_A	Res	CTX-M-3 / TEM-1b	CTX-M-3 / TEM-1	blaTEM-1B / blaCTX-M-3	blaCTX-M-3 / blaTEM-1B	blaCTX_M_3 / blaTEM_1B	Res	CTX-M-3	CTX-M-3	blaCTX-M-3	blaCTX-M-3	blaCTX_M_3	Res	CTX-M-3	CTX-M-3	blaCTX-M-3	blaCTX-M-3	blaCTX_M_3	Sen						Res	parC / gyrA	gyrA_EC2[83:S-L / 87:D-N] / parC_EC2[80:S-I / 84:E-Q]	gyrA-S-83-L / parC-S-80-I	gyrA p.S83L / gyrA p.D87N / parC p.S80I		Res	parC / gyrA	gyrA_EC2[83:S-L / 87:D-N] / parC_EC2[80:S-I / 84:E-Q]	gyrA-S-83-L / parC-S-80-I	gyrA p.S83L / gyrA p.D87N / parC p.S80I		Sen						Sen
38947	Sen		mdf(A)[v]	mdf(A)	mdf(A)	mdf_A	Res	CTX-M-15 / TEM-1b	CTX-M-15 / TEM-1	blaCTX-M-3 / blaCTX-M-55 / blaCTX-M-15	blaCTX-M-15 / blaTEM-1B	blaCTX_M_15 / blaTEM_1B	Res	CTX-M-15	CTX-M-15	blaCTX-M-3 / blaCTX-M-55 / blaCTX-M-15	blaCTX-M-15	blaCTX_M_15	Res	CTX-M-15	CTX-M-15	blaCTX-M-3 / blaCTX-M-55 / blaCTX-M-15	blaCTX-M-15	blaCTX_M_15	Sen						Sen	qnrS1	qnrS-1	qnrS1	qnrS1	qnrS1	Sen	qnrS1	qnrS-1	qnrS1	qnrS1	qnrS1	Sen						Sen
38948	Sen	mphB	mph-(B) / mdf(A)[v]	mph(B) / mdf(A)	mdf(A) / mph(B)	mdf_A / mph_B / mef_B	Res	CTX-M-32 / OXA-1	CTX-M-32 / OXA-1 / TEM-191-p*	blaCTX-M-1 / blaCTX-M-32 / blaOXA-1	blaCTX-M-32 / blaOXA-1	blaCTX_M_32 / blaOXA_1 / blaTEM_57	Res	CTX-M-32	CTX-M-32	blaCTX-M-1 / blaCTX-M-32	blaCTX-M-32	blaCTX_M_32	Res	CTX-M-32	CTX-M-32	blaCTX-M-1 / blaCTX-M-32	blaCTX-M-32	blaCTX_M_32	Res	cmlA1	cml-1*	cmlA1_1	cmlA1	cmlA1	Sen		-	gyrA-A-67-S			Sen		-	gyrA-A-67-S			Sen						Sen
39774	Sen		mdf(A)[v]	mdf(A)	mdf(A)	mdf_A	Res	CTX-M-55	CTX-M-55	blaCTX-M-55	blaCTX-M-55	blaCTX_M_55	Res	CTX-M-55	CTX-M-55	blaCTX-M-55	blaCTX-M-55	blaCTX_M_55	Res	CTX-M-55	CTX-M-55	blaCTX-M-55	blaCTX-M-55	blaCTX_M_55	Sen						Res	parC / gyrA	gyrA_EC1[83:S-L / 87:D-Y] / parC_EC2[80:S-I]	gyrA-D-87-Y / parC-S-80-I / parE-S-458-A	gyrA p.S83L / gyrA p.D87Y / parC p.S80I / parE p.S458A		Res	parC / gyrA	gyrA_EC1[83:S-L / 87:D-Y] / parC_EC2[80:S-I]	gyrA-D-87-Y / parC-S-80-I / parE-S-458-A	gyrA p.S83L / gyrA p.D87Y / parC p.S80I / parE p.S458A		Sen						Res
39928	Sen		mdf(A)[v]	mdf(A)	mdf(A)	mdf_A / mef_B	Res	CTX-M-32	CTX-M-32	blaCTX-M-32	blaCTX-M-32	blaCTX_M_32	Res	CTX-M-32	CTX-M-32	blaCTX-M-32	blaCTX-M-32	blaCTX_M_32	Res	CTX-M-32	CTX-M-32	blaCTX-M-32	blaCTX-M-32	blaCTX_M_32	Res	catA1 / cmlA1	catA-1 / cml-1*	cmlA1_1 / catA1	catA1 / cmlA1	catA1 / cmlA1	Res	parC / gyrA	gyrA_EC2[83:S-L / 87:D-N] / parC_EC2[56:A-T / 80:S-I]	gyrA-S-83-L / parC-S-80-I	gyrA p.S83L / gyrA p.D87N / parC p.A56T / parC p.S80I		Res	parC / gyrA	gyrA_EC2[83:S-L / 87:D-N] / parC_EC2[56:A-T / 80:S-I]	gyrA-S-83-L / parC-S-80-I	gyrA p.S83L / gyrA p.D87N / parC p.A56T / parC p.S80I		Sen						Sen
39932	Res	mphA	mdf(A)[v] / mph-(A)	mph(A)2 / mdf(A)	mdf(A) / mph(A)	mdf_A / mph_A	Res	CTX-M-15 / OXA-1	CTX-M-15 / OXA-1	blaOXA-1 / blaCTX-M-15	blaCTX-M-15 / blaOXA-1	blaCTX_M_15 / blaOXA_1	Res	CTX-M-15	CTX-M-15	blaCTX-M-15	blaCTX-M-15	blaCTX_M_15	Res	CTX-M-15	CTX-M-15	blaCTX-M-15	blaCTX-M-15	blaCTX_M_15	Sen	catB4			catB3 / catB3	catB3	Res	aac6-Ib-cr / parC / gyrA	gyrA_EC2[83:S-L / 87:D-N] / parC_EC2[80:S-I]	gyrA-S-83-L / parC-S-80-I / parE-S-458-A	gyrA p.S83L / gyrA p.D87N / parC p.S80I / parE p.S458A / aac(6')-Ib-cr		Res	aac6-Ib-cr / parC / gyrA	gyrA_EC2[83:S-L / 87:D-N] / parC_EC2[80:S-I]	gyrA-S-83-L / parC-S-80-I / parE-S-458-A	gyrA p.S83L / gyrA p.D87N / parC p.S80I / parE p.S458A / aac(6')-Ib-cr		Res						Sen
41161	Res	mphA / mphB	mph-(B) / mdf(A)[v] / mph-(A)	mph(A)2 / mph(B) / mdf(A)	mdf(A) / mph(A) / mph(B)	mdf_A / mph_A / mph_B / mef_B	Res	CTX-M-55	CTX-M-55	blaCTX-M-55	blaCTX-M-55	blaCTX_M_55	Res	CTX-M-55	CTX-M-55	blaCTX-M-55	blaCTX-M-55	blaCTX_M_55	Res	CTX-M-55	CTX-M-55	blaCTX-M-55	blaCTX-M-55	blaCTX_M_55	Res	floR	floR[v]	floR_1 / floR_2	floR	floR.2	Res	parC	gyrA_EC2[83:S-L / 87:D-N] / parC_EC2[80:S-I]	gyrA-S-83-L / parC-S-80-I	gyrA p.S83L / gyrA p.D87N / parC p.S80I		Res	parC	gyrA_EC2[83:S-L / 87:D-N] / parC_EC2[80:S-I]	gyrA-S-83-L / parC-S-80-I	gyrA p.S83L / gyrA p.D87N / parC p.S80I		Res	mcr-1 / mcr-3	MCR-1	mcr-1 / mcr-3	mcr-1 / mcr-3	mcr_1 / mcr_3	Res
41726	Sen		mdf(A)[v]		mdf(A)	mdf_A / mef_B	Res	SHV-12	SHV-12 / TEM-1	blaTEM-1B / blaSHV-12	blaSHV-12 / blaTEM-1B	blaSHV_12 / blaTEM_1B	Res	SHV-12	SHV-12	blaSHV-12	blaSHV-12	blaSHV_12	Res	SHV-12	SHV-12	blaSHV-12	blaSHV-12	blaSHV_12	Res	cmlA1	cml-1*	cmlA1_1	cmlA1	cmlA1	Res	parC	gyrA_EC2[83:S-L / 87:D-N] / parC_EC2[80:S-I]	gyrA-S-83-L / parC-S-80-I	gyrA p.S83L / gyrA p.D87N / parC p.S80I		Res	parC	gyrA_EC2[83:S-L / 87:D-N] / parC_EC2[80:S-I]	gyrA-S-83-L / parC-S-80-I	gyrA p.S83L / gyrA p.D87N / parC p.S80I		Sen						Sen
42503	Sen		mdf(A)[v]	mdf(A)	mdf(A)	mdf_A	Res	CTX-M-15 / TEM-1b	CTX-M-15[v] / TEM-1	blaTEM-1B / blaCTX-M-182	blaCTX-M-182 / blaTEM-1B	blaCTX_M_182 / blaTEM_1B	Res	CTX-M-15	CTX-M-15[v]	blaCTX-M-182	blaCTX-M-182	blaCTX_M_182	Res	CTX-M-15	CTX-M-15[v]	blaCTX-M-182	blaCTX-M-182	blaCTX_M_182	Res	catA1	catA-1	catA1	catA1	catA1	Res	parC / gyrA	gyrA_EC2[83:S-L / 87:D-N] / parC_EC2[80:S-I]	gyrA-S-83-L / parC-S-80-I / parE-S-458-A	gyrA p.S83L / gyrA p.D87N / parC p.S80I / parE p.S458A		Res	parC / gyrA	gyrA_EC2[83:S-L / 87:D-N] / parC_EC2[80:S-I]	gyrA-S-83-L / parC-S-80-I / parE-S-458-A	gyrA p.S83L / gyrA p.D87N / parC p.S80I / parE p.S458A		Sen						Sen
42507	Sen		mdf(A)[v]		mdf(A)	mdf_A	Res	CTX-M-15 / TEM-117	CTX-M-15	blaCTX-M-15	blaCTX-M-15 / blaTEM-141 / blaTEM-1B / blaTEM-206 / blaTEM-209 / blaTEM-214 / blaTEM-216	blaCTX_M_15 / blaTEM_214	Res	CTX-M-15 / TEM-117	CTX-M-15	blaCTX-M-15	blaCTX-M-15	blaCTX_M_15	Res	CTX-M-15 / TEM-117	CTX-M-15	blaCTX-M-15	blaCTX-M-15	blaCTX_M_15	Sen						Sen		-				Sen		-				Sen						Sen
42865	Sen	ermB	erm(B)[v] / mdf(A)[v]	erm(B) / mdf(A)	erm(B) / mdf(A)	mdf_A / erm_B	Res	CTX-M-14	CTX-M-14	blaCTX-M-14	blaCTX-M-14	blaCTX_M_14	Res	CTX-M-14	CTX-M-14	blaCTX-M-14	blaCTX-M-14	blaCTX_M_14	Sen	CTX-M-14	CTX-M-14	blaCTX-M-14	blaCTX-M-14	blaCTX_M_14	Sen						Sen		-				Res		-				Sen						Sen
43398	Sen		mdf(A)[v]	mdf(A)	mdf(A)	mdf_A	Res	CTX-M-15 / TEM - variant	CTX-M-15 / TEM-117-p*	blaCTX-M-15	blaCTX-M-15 / blaTEM-104 / blaTEM-126 / blaTEM-148 / blaTEM-176 / blaTEM-198 / blaTEM-1B / blaTEM-207 / blaTEM-217 / blaTEM-220 / blaTEM-230 / blaTEM-234 / blaTEM-30 / blaTEM-70	blaCTX_M_15 / blaTEM_1B	Res	CTX-M-15	CTX-M-15	blaCTX-M-15	blaCTX-M-15	blaCTX_M_15	Res	CTX-M-15	CTX-M-15	blaCTX-M-15	blaCTX-M-15	blaCTX_M_15	Res	floR	floR[v]	floR_2	floR	floR.2	Sen		-	gyrA-A-67-S			Sen		-	gyrA-A-67-S			Sen						Sen
43446	Sen		mdf(A)[v]		mdf(A)	mdf_A	Res	CMY-2 / TEM-1c	CMY-2 / TEM-117-p*	blaCMY-2 / blaTEM-1C	blaCMY-2 / blaTEM-1C	blaCMY_2 / blaTEM_1C	Res	CMY-2	CMY-2	blaCMY-2	blaCMY-2	blaCMY_2	Res	CMY-2	CMY-2	blaCMY-2	blaCMY-2	blaCMY_2	Res	cmlA1	cml-1*	cmlA1_1	cmlA1	cmlA1	Res	parC / gyrA	gyrA_EC2[83:S-L / 87:D-N] / parC_EC2[80:S-I]	gyrA-S-83-L / parC-S-80-I / parE-S-458-A	gyrA p.S83L / gyrA p.D87N / parC p.S80I / parE p.S458A		Res	parC / gyrA	gyrA_EC2[83:S-L / 87:D-N] / parC_EC2[80:S-I]	gyrA-S-83-L / parC-S-80-I / parE-S-458-A	gyrA p.S83L / gyrA p.D87N / parC p.S80I / parE p.S458A		Sen						Res
43661	Sen	mphA	mdf(A)[v] / mph-(A)	mph(A)2	mdf(A) / mph(A)	mdf_A / mph_A	Res	CTX-M-27 / TEM-1b	CTX-M-27 / TEM-1	blaTEM-1B / blaCTX-M-27	blaCTX-M-27 / blaTEM-1B	blaCTX_M_27 / blaTEM_1B	Res	CTX-M-27	CTX-M-27	blaCTX-M-27	blaCTX-M-27	blaCTX_M_27	Res	CTX-M-27	CTX-M-27	blaCTX-M-27	blaCTX-M-27	blaCTX_M_27	Sen						Res	gyrA	gyrA_EC1[83:S-L]	gyrA-S-83-L / parE-I-529-L	gyrA p.S83L / parE p.I529L		Res	gyrA	gyrA_EC1[83:S-L]	gyrA-S-83-L / parE-I-529-L	gyrA p.S83L / parE p.I529L		Sen						Res
44091	Sen		mdf(A)[v]		mdf(A)	mdf_A	Res	CTX-M-9	CTX-M-9	blaCTX-M-9	blaCTX-M-9	blaCTX_M_9	Res	CTX-M-9	CTX-M-9	blaCTX-M-9	blaCTX-M-9	blaCTX_M_9	Sen	CTX-M-9	CTX-M-9	blaCTX-M-9	blaCTX-M-9	blaCTX_M_9	Sen						Res	gyrA	gyrA_EC1[83:S-L]	gyrA-S-83-L	gyrA p.S83L		Res	gyrA	gyrA_EC1[83:S-L]	gyrA-S-83-L	gyrA p.S83L		Sen			mcr-9	mcr-9	mcr_9	Sen
44574	Sen		mdf(A)[v]	mdf(A)	mdf(A)	mdf_A	Res	ampP_ampC_promoter_Chr / OXA-1	OXA-1	blaOXA-1	blaOXA-1 / ampC promoter n.-32T>A	blaOXA_1	Res	ampP_ampC_promoter_Chr			ampC promoter n.-32T>A		Res	ampP_ampC_promoter_Chr			ampC promoter n.-32T>A		Res	catA1 / floR	catA-1 / floR[v]	floR_2 / catA1	catA1 / floR	catA1 / floR.2	Sen		-				Sen		-				Sen						Res
44585	Res	mphA / mphB	mph-(B) / mdf(A)[v] / mph-(A)	mph(A)2 / mph(B) / mdf(A)	mdf(A) / mph(A) / mph(B)	mdf_A / mph_A / mph_B	Res	CTX-M-14 / TEM-1b	CTX-M-14 / TEM-1	blaCTX-M-14 / blaTEM-1B	blaCTX-M-14 / blaTEM-1B	blaCTX_M_14 / blaTEM_1B	Res	CTX-M-14	CTX-M-14	blaCTX-M-14	blaCTX-M-14	blaCTX_M_14	Res	CTX-M-14	CTX-M-14	blaCTX-M-14	blaCTX-M-14	blaCTX_M_14	Res	catA1	catA-1	catA1	catA1	catA1	Res	parC / gyrA	gyrA_EC2[83:S-L / 87:D-N] / parC_EC2[80:S-I]	gyrA-S-83-L / parC-S-80-I	gyrA p.S83L / gyrA p.D87N / parC p.S80I		Res	parC / gyrA	gyrA_EC2[83:S-L / 87:D-N] / parC_EC2[80:S-I]	gyrA-S-83-L / parC-S-80-I	gyrA p.S83L / gyrA p.D87N / parC p.S80I		Sen						Res
44743	Res	mphA	mdf(A)[v] / mph-(A)	mph(A)2 / mdf(A)	mdf(A) / mph(A)	mdf_A / mph_A	Res	SHV-28 / OXA-1 / TEM-1b	CTX-M-15[v] / OXA-1 / SHV-100 / TEM-1	blaOXA-1 / blaSHV-106 / blaTEM-1B	blaOXA-1 / blaSHV-106 / blaSHV-28 / blaTEM-1B	blaCTX_M_15 / blaOXA_1 / blaSHV_28 / blaTEM_1B	Res	SHV-28	CTX-M-15[v] / SHV-100	blaSHV-106	blaSHV-106 / blaSHV-28	blaCTX_M_15 / blaSHV_28	Sen	SHV-28	CTX-M-15[v] / SHV-100	blaSHV-106	blaSHV-106 / blaSHV-28	blaCTX_M_15 / blaSHV_28	Res	catA1 / catB4	catA-1	catA1	catA1 / catB3	catA1 / catB3	Res	aac6-Ib-cr / oqxA6 / oqxB20 / qnrS1	OqxA[v] / OqxB[v] / gyrA_EC1[83:S-X / 87:D-X] / parC_EC2[80:S-I / 84:E-X] / qnrS-1	qnrS1 / oqxB_1 / gyrA-D-87-Y / parC-E-84-G	gyrA p.S83L / gyrA p.D87Y / parC p.S80I / parC p.E84G / aac(6')-Ib-cr / oqxA / oqxB / qnrS1	qnrS1 / oqxA / oqxB	Res	aac6-Ib-cr / oqxA6 / oqxB20 / qnrS1	OqxA[v] / OqxB[v] / gyrA_EC1[83:S-X / 87:D-X] / parC_EC2[80:S-I / 84:E-X] / qnrS-1	qnrS1 / oqxB_1 / gyrA-D-87-Y / parC-E-84-G	gyrA p.S83L / gyrA p.D87Y / parC p.S80I / parC p.E84G / aac(6')-Ib-cr / oqxA / oqxB / qnrS1	qnrS1 / oqxA / oqxB	Sen						Res
[truncated: 35 more columns]

## Sheet: UCM
Supplementary Table S3: Comparison of the phenotype data established from ECOFF interpreatation of MIC results with AMR genotypes produced by each pipeline. The results from each institute is separated by tabs.
Strain ID	Azithromycin	APHA Seqfinder/Abricate	Genefinder	BLAST	Resfinder/Pointfinder	ARIBA	Ampicillin	Sefinder/Abricate (APHA)	Genefinder (PHE)	BLAST (WBVR)	Resfinder/Pointfinder (NVI)	ARIBA (UCM)	Cefotaxime	Sefinder/Abricate (APHA)	Genefinder (PHE)	BLAST (WBVR)	Resfinder/Pointfinder (NVI)	ARIBA (UCM)	Ceftazidime	Sefinder/Abricate (APHA)	Genefinder (PHE)	BLAST (WBVR)	Resfinder/Pointfinder (NVI)	ARIBA (UCM)	Chloramphenicol	Sefinder/Abricate (APHA)	Genefinder (PHE)	BLAST (WBVR)	Resfinder/Pointfinder (NVI)	ARIBA (UCM)	Ciprofloxacin	Sefinder/Abricate (APHA)	Genefinder (PHE)	BLAST (WBVR)	Resfinder/Pointfinder (NVI)	ARIBA (UCM)	Nalidixic Acid	Sefinder/Abricate (APHA)	Genefinder (PHE)	BLAST (WBVR)	Resfinder/Pointfinder (NVI)	ARIBA (UCM)	Colistin	Sefinder/Abricate (APHA)	Genefinder (PHE)	BLAST (WBVR)	Resfinder/Pointfinder (NVI)	ARIBA (UCM)	Gentamicin
400303002_ARDIG	Sen						Res	blaTEM-1B	blaTEM-1	blaTEM-1B	blaTEM-1B	blaTEM-1B	Sen						Sen						Sen		mdf(A)	mdf(A)	mdf(A)	mdf(A)	Res	gyrA	gyrA,parC,mdf(A)	mdf(A)	gyrA,parC,mdf(A)	mdf(A)	Res	gyrA	gyrA,parC	gyrA,parC	gyrA,parC		Sen						Res
400303004_ARDIG	Sen						Res	blaTEM-1	blaTEM-1	blaTEM-1A	blaTEM-1A	blaTEM-1A	Sen						Sen						Sen		mdf(A)	mdf(A)	mdf(A)	mdf(A)	Sen		mdf(A)	mdf(A)	mdf(A)	mdf(A)	Sen						Sen						Res
400303006_ARDIG	Sen						Res		blaTEM-1			blaTEM-1A	Sen						Sen						Sen		mdf(A)			mdf(A)	Sen		gyrA,mdf(A)			mdf(A)	Res		gyrA				Sen						Res
400303008_ARDIG	Sen						Res	blaTEM-1B	blaTEM-1	blaTEM-1B	blaTEM-1B	blaTEM-1B	Sen						Sen						Sen		mdf(A)	mdf(A)	mdf(A)	mdf(A)	Res	gyrA	gyrA,parC,mdf(A)	mdf(A)	gyrA,parC,mdf(A)	mdf(A)	Res	gyrA	gyrA,parC	gyrA,parC	gyrA,parC		Sen						Res
400303010_ARDIG	Sen						Res	blaTEM-1	blaTEM-1	blaTEM-1A	blaTEM-1A	blaTEM-1A	Sen						Sen						Sen		mdf(A)	mdf(A)	mdf(A)	mdf(A)	Sen	gyrA	gyrA,mdf(A)	mdf(A)	gyrA,parE,mdf(A)	mdf(A)	Res	gyrA	gyrA	gyrA,parE	gyrA,parE		Sen						Res
400702002_ARDIG	Sen						Res	blaTEM-1B	blaTEM-1	blaTEM-1B	blaTEM-1B	blaTEM-1B	Sen						Sen						Sen		mdf(A)	mdf(A)	mdf(A)	mdf(A)	Sen		mdf(A)	mdf(A)	mdf(A)	mdf(A)	Sen			parC			Sen						Sen
400702004_ARDIG	Sen	mphB	mphB	mphB	mphB	mphB	Res	blaTEM-1B	blaTEM-1	blaTEM-1B	blaTEM-1B	blaTEM-1B	Sen						Sen						Sen		mdf(A)		mdf(A)	mdf(A)	Sen		mdf(A)		mdf(A)	mdf(A)	Sen			gyrA			Sen						Sen
400702006_ARDIG	Sen						Res	blaTEM-1B	blaTEM-1	blaTEM-1B	blaTEM-1B	blaTEM-1B	Sen						Sen						Sen		mdf(A)	mdf(A)	mdf(A)	mdf(A)	Sen		mdf(A)	mdf(A)	mdf(A)	mdf(A)	Sen			gyrA			Sen						Sen
400702008_ARDIG	Sen						Sen						Sen						Sen						Res	cmlA1	cml-1,mdf(A)	cmlA1,mdf(A)	cmlA1,mdf(A)	cmlA1, mdf(A)	Sen	gyrA	gyrA,mdf(A)	mdf(A)	gyrA	mdf(A)	Res	gyrA	gyrA	gyrA,parC	gyrA		Sen						Sen
400702012_ARDIG	Sen	mefB	mefB	mefB	mefB	mefB	Sen						Sen						Sen						Res	catA2, cmlA1	catA2, cml-1,mdf(A)	cmlA1,mdf(A)	catA2,cmlA1,mdf(A)	catA2, cmlA1, mdf(A)	Sen		mdf(A)	mdf(A)	mdf(A)	mdf(A)	Sen						Sen						Sen
401402004_ARDIG	Sen						Res		blaTEM-1	blaTEM-1B	blaTEM-1B	blaTEM-1B	Sen						Sen						Res	cmlA1	cml-1,mdf(A)	cmlA1,mdf(A)	cmlA1,mdf(A)	cmlA1, mdf(A)	Sen		mdf(A)	mdf(A)	mdf(A)	mdf(A)	Sen						Res	mcr-1	mcr-1	mcr-1	mcr-1	mcr-1	Sen
401402006_ARDIG	Res						Res	blaTEM-1B	blaTEM-1	blaTEM-1B	blaTEM-1B	blaTEM-1B	Sen						Sen						Res	cmlA1	cml-1,mdf(A)	cmlA1,mdf(A)	cmlA1,mdf(A)	cmlA1, mdf(A)	Sen	gyrA	gyrA,mdf(A)	mdf(A)	gyrA,mdf(A)	mdf(A)	Res	gyrA	gyrA	gyrA	gyrA		Sen						Sen
401402008_ARDIG	Sen						Sen						Sen						Sen						Sen		mdf(A)	mdf(A)	mdf(A)	mdf(A)	Sen		mdf(A)	mdf(A)	mdf(A)	mdf(A)	Sen						Sen						Sen
401402012_ARDIG	Sen						Res						Sen						Sen						Res		mdf(A)	mdf(A)	mdf(A)	mdf(A)	Sen		mdf(A)	mdf(A)	mdf(A)	mdf(A)	Sen						Sen						Sen
401402014_ARDIG	Sen	mphB	mphB	mphB	mphB	mphB	Res	blaTEM-1B, blaCMY-84	blaTEM-1	blaTEM-1B	blaTEM-1B	blaTEM-1B	Sen						Sen						Sen		mdf(A)	mdf(A)	mdf(A)	mdf(A)	Sen		parC,mdf(A)	mdf(A)	parC,mdf(A)	mdf(A)	Sen		parC	parC	parC		Sen						Sen
401503004_ARDIG	Sen						Res						Sen						Sen						Sen		mdf(A)	mdf(A)	mdf(A)	mdf(A)	Res	gyrA	gyrA,mdf(A)	mdf(A)	gyrA,mdf(A)	mdf(A)	Res	gyrA	gyrA	gyrA	gyrA		Sen						Sen
401503006_ARDIG	Sen						Res		blaTEM-1	blaTEM-1B	blaTEM-1B	blaTEM-1B	Sen						Sen						Res	cmlA1	cml-1,mdf(A)	cmlA1,mdf(A)	cmlA1,mdf(A)	cmlA1, mdf(A)	Res	gyrA,parC	gyrA,parC,mdf(A)	mdf(A)	gyrA,parC,mdf(A)	mdf(A)	Res	gyrA,parC	gyrA,parC	gyrA,parC	gyrA,parC		Sen						Sen
401503008_ARDIG	Res						Res	blaTEM-1B	blaTEM-1	blaTEM-1B	blaTEM-1B	blaTEM-1B	Sen						Sen						Res	cmlA1	cml-1,mdf(A)	cmlA1,mdf(A)	cmlA1,mdf(A)	mdf(A)	Res	gyrA,parC	gyrA,parC,mdf(A)	mdf(A)	gyrA,parC,mdf(A)	mdf(A)	Res	gyrA,parC	gyrA,parC	gyrA,parC	gyrA,parC		Sen						Sen
401503010_ARDIG	Res	mphA	mphA	mphA	mphA	mphA	Res	blaTEM-1B	blaTEM-1	blaTEM-1B	blaTEM-1B	blaTEM-1B	Sen						Sen						Res	catA1	catA1,mdf(A)	catA1,mdf(A)	catA1,mdf(A)	catA1,mdf(A)	Res	gyrA,parC	gyrA,parC,mdf(A)	mdf(A)	gyrA,parC,mdf(A)	mdf(A)	Res	gyrA,parC	gyrA,parC	gyrA,parC	gyrA,parC		Sen						Sen
401503012_ARDIG	Sen						Res	blaTEM-1B	blaTEM-1	blaTEM-1B	blaTEM-1B	blaTEM-1B	Sen						Sen						Sen		mdf(A)		mdf(A)	mdf(A)	Res	gyrA	gyrA,parC,mdf(A)		gyrA,parC,mdf(A)	mdf(A)	Res	gyrA	gyrA,parC	gyrA,parC	gyrA,parC		Sen						Sen
401603002_ARDIG	Sen						Sen						Sen						Sen						Sen		mdf(A)		mdf(A)	mdf(A)	Res	gyrA	gyrA,mdf(A)		gyrA,mdf(A)	mdf(A)	Res	gyrA	gyrA	gyrA	gyrA		Sen						Sen
401603004_ARDIG	Sen						Res	blaTEM-1B	blaTEM-1	blaTEM-1B	blaTEM-1B	blaTEM-1B	Sen						Sen						Sen		mdf(A)	mdf(A)	mdf(A)	mdf(A)	Sen	qnrS1	qnrS1,mdf(A)	qnrS1,mdf(A)	qnrS1,mdf(A)	qnrS1, mdf(A)	Sen						Sen						Sen
401603006_ARDIG	Sen						Sen	blaTEM-variant	blaTEM-191		blaTEM-150,blaTEM-171,blaTEM-1A,blaTEM-1C,blaTEM-40	blaTEM-1A	Sen						Sen						Sen		mdf(A)	mdf(A)	mdf(A)	mdf(A)	Sen	gyrA,parC	gyrA,parC,mdf(A)	mdf(A)	gyrA,parC,mdf(A)	mdf(A)	Res	gyrA,parC	gyrA,parC	gyrA,parC	gyrA,parC		Sen						Sen
401603008_ARDIG	Sen						Sen						Sen						Sen						Sen		mdf(A)	mdf(A)	mdf(A)	mdf(A)	Sen	gyrA	gyrA,mdf(A)	mdf(A)	gyrA,mdf(A)	mdf(A)	Res	gyrA	gyrA	gyrA	gyrA		Sen						Sen
401603010_ARDIG	Sen						Sen						Sen						Sen						Sen		mdf(A)	mdf(A)	mdf(A)	mdf(A)	Sen		mdf(A)	mdf(A)	mdf(A)	mdf(A)	Sen						Sen						Sen
402203002_ARDIG	Sen						Res	blaTEM-1B	blaTEM-191	blaTEM-1B	blaTEM-1B	blaTEM-1B	Sen						Sen						Res	catA1	catA1,mdf(A)	catA1,mdf(A)	catA1,mdf(A)	catA1,mdf(A)	Res	gyrA,parC	gyrA,parC,mdf(A)	mdf(A)	gyrA,parC,parE,mdf(A)	mdf(A)	Res	gyrA,parC	gyrA,parC	gyrA,parC,parE	gyrA,parC,parE		Sen						Res
402203004_ARDIG	Sen						Res	blaTEM-1B	blaTEM-1	blaTEM-1B	blaTEM-1B	blaTEM-1B	Sen						Sen						Res	catA1	catA1,mdf(A)	catA1,mdf(A)	catA1,mdf(A)	catA1, mdf(A)	Res	gyrA,parC	gyrA,parC,mdf(A)	mdf(A)	gyrA,parC,mdf(A)	mdf(A)	Res	gyrA,parC	gyrA,parC	gyrA,parC	gyrA,parC		Sen						Sen
402203006_ARDIG	Sen						Res	blaTEM-1B	blaTEM-1	blaTEM-1B	blaTEM-1B	blaTEM-1B	Sen						Sen						Res	catA1	catA1,mdf(A)	catA1,mdf(A)	catA1,mdf(A)	catA1, mdf(A)	Res	gyrA,parC	gyrA,parC,mdf(A)	mdf(A)	gyrA,parC,mdf(A)	mdf(A)	Res	gyrA,parC	gyrA,parC	gyrA,parC	gyrA,parC		Sen						Sen
402203008_ARDIG	Sen						Res	blaTEM-1B,blaSHV-134	blaSHV-12,blaTEM-191	blaTEM-1B, blaSHV-12	blaTEM-1B,blaSHV-12	blaSHV-12, blaTEM-1B	Sen	blaSHV-134	blaSHV-12	blaSHV-12	blaSHV-12	blaSHV-12	Sen	blaSHV-134	blaSHV-12	blaSHV-12	blaSHV-12	blaSHV-12	Sen	catA1,cmlA1	catA1, cml-1,mdf(A)	catA1,cmlA1,mdf(A)	catA1,cmlA1,mdf(A)	catA1, cmlA1, mdf(A)	Sen	gyrA,parC	gyrA,parC,mdf(A)	mdf(A)	gyrA,parC,parE,mdf(A)	mdf(A)	Res	gyrA,parC	gyrA,parC	gyrA,parC,parE	gyrA,parC,parE		Sen						Sen
402203010_ARDIG	Sen						Res	blaTEM-1B	blaTEM-1	blaTEM-1B	blaTEM-1B	blaTEM-1B	Sen						Sen						Res	catA1	catA1,mdf(A)	catA1,mdf(A)	catA1,mdf(A)	catA1, mdf(A)	Sen	gyrA,parC	gyrA,parC,mdf(A)	mdf(A)	gyrA,parC,mdf(A)	mdf(A)	Res	gyrA,parC	gyrA,parC	gyrA,parC	gyrA,parC		Sen						Sen
402703002_ARDIG	Sen		mphB	mphB	mphB	mphB	Sen						Sen						Sen						Sen		mdf(A)	mdf(A)	mdf(A)	mdf(A)	Res	gyrA,parC	gyrA,parC,mdf(A)	mdf(A)	gyrA,parC,mdf(A)	mdf(A)	Res	gyrA,parC	gyrA,parC	gyrA,parC	gyrA,parC		Sen						Sen
402703004_ARDIG	Sen						Res		blaTEM-1	blaTEM-1B	blaTEM-1B	blaTEM-1B	Sen						Sen						Sen		mdf(A)	mdf(A)	mdf(A)	mdf(A)	Res	gyrA,parC	gyrA,parC,mdf(A)	mdf(A)	gyrA,parC,mdf(A)	mdf(A)	Res	gyrA,parC	gyrA,parC	gyrA,parC	gyrA,parC		Sen						Sen
402703006_ARDIG	Sen						Res	blaTEM-1B	blaTEM-1	blaTEM-1B	blaTEM-1B	blaTEM-1B	Sen						Sen						Sen		mdf(A)	mdf(A)	mdf(A)	mdf(A)	Res	gyrA,parC	gyrA,parC,mdf(A)	mdf(A)	gyrA,parC,mdf(A)	mdf(A)	Res	gyrA,parC	gyrA,parC	gyrA,parC	gyrA,parC		Sen						Sen
402703008_ARDIG	Sen						Res		blaTEM-1	blaTEM-1B	blaTEM-1B	blaTEM-1B	Sen						Sen						Sen		mdf(A)	mdf(A)	mdf(A)	mdf(A)	Sen	gyrA	gyrA,mdf(A)	mdf(A)	gyrA,mdf(A)	mdf(A)	Res	gyrA	gyrA	gyrA	gyrA		Sen						Sen
402703010_ARDIG	Sen						Res	blaTEM-1C	blaTEM-117	blaTEM-1C	blaTEM-1C	blaTEM-1C	Sen						Sen						Sen		mdf(A)		mdf(A)	mdf(A)	Res	gyrA	gyrA,parC,mdf(A)		gyrA,parC,mdf(A)	mdf(A)	Res	gyrA	gyrA,parC	gyrA	gyrA,parC		Sen						Sen
402902002_ARDIG	Sen						Res		blaTEM-1	blaTEM-1B	blaTEM-1B	blaTEM-1B	Sen						Sen						Res	cmlA1	cml-1,mdf(A)	cmlA1,mdf(A)	cmlA1,mdf(A)	cmlA1, mdf(A)	Sen	gyrA	gyrA,mdf(A)	mdf(A)	gyrA,mdf(A)	mdf(A)	Res	gyrA	gyrA	gyrA	gyrA		Sen						Sen
402902004_ARDIG	Sen						Res	blaTEM-1B	blaTEM-1	blaTEM-1B	blaTEM-1B	blaTEM-1B	Sen						Sen						Res	cmlA1	cml-1,mdf(A)	cmlA1,cmlA1-2,mdf(A)	cmlA1,mdf(A)	cmlA1, mdf(A)	Sen	qnrS1	qnrS1,mdf(A)	qnrS1,mdf(A)	qnrS1,mdf(A)	qnrS1, mdf(A)	Sen						Sen						Sen
402902006_ARDIG	Sen						Res	blaTEM-1B	blaTEM-1	blaTEM-1B	blaTEM-1B	blaTEM-1B	Sen						Sen						Sen		mdf(A)	mdf(A)	mdf(A)	mdf(A)	Sen	gyrA	gyrA,mdf(A)	mdf(A)	gyrA,mdf(A)	mdf(A)	Res	gyrA	gyrA	gyrA,parC	gyrA		Sen						Sen
402902008_ARDIG	Sen						Res						Sen						Sen						Sen		cml-1,mdf(A)	mdf(A)	mdf(A)	mdf(A)	Sen		mdf(A)	mdf(A)	mdf(A)	mdf(A)	Sen			gyrA			Sen						Sen
402902010_ARDIG	Sen						Res	blaTEM-1B	blaTEM-1	blaTEM-1B	blaTEM-1B	blaTEM-1B	Sen						Sen						Sen		mdf(A)	mdf(A)	mdf(A)	mdf(A)	Sen	qnrS1	qnrS1,mdf(A)	qnrS1,mdf(A)	qnrS1,mdf(A)	qnrS1, mdf(A)	Sen						Sen						Sen
403002002_ARDIG	Sen						Sen						Sen						Sen						Sen		mdf(A)	mdf(A)	mdf(A)	mdf(A)	Sen		mdf(A)	mdf(A)	mdf(A)	mdf(A)	Sen						Sen						Sen
403002004_ARDIG	Sen						Res	blaTEM-1B	blaTEM-1	blaTEM-1B	blaTEM-1B	blaTEM-1B	Sen						Sen						Sen		mdf(A)	mdf(A)	mdf(A)	mdf(A)	Sen	qnrS1	qnrS1,parC,mdf(A)	qnrS1,mdf(A)	qnrS1,parC,mdf(A)	qnrS1, mdf(A)	Sen		parC	parC	parC		Sen						Sen
403002006_ARDIG	Sen						Sen						Sen						Sen						Sen		mdf(A)	mdf(A)	mdf(A)	mdf(A)	Sen		mdf(A)	mdf(A)	mdf(A)	mdf(A)	Sen						Sen						Sen
403002008_ARDIG	Sen						Res		blaTEM-1	blaTEM-1B	blaTEM-1B	blaTEM-1B	Sen						Sen						Res	cmlA1	cml-1,mdf(A)	cmlA1,mdf(A)	cmlA1,mdf(A)	cmlA1, mdf(A)	Sen		mdf(A)	mdf(A)	mdf(A)	mdf(A)	Sen						Sen						Sen
403002010_ARDIG	Sen						Res	blaTEM-1B	blaTEM-1	blaTEM-1B	blaTEM-1B	blaTEM-1B	Sen						Sen						Res	cmlA1	cml-1,mdf(A)	cmlA1,mdf(A)	cmlA1,mdf(A)	cmlA1, mdf(A)	Sen	gyrA	gyrA,mdf(A)	mdf(A)	gyrA,mdf(A)	mdf(A)	Res	gyrA	gyrA	gyrA	gyrA		Res		mcr-1	mcr-1	mcr-1	mcr-1	Sen
403902002_ARDIG	Sen						Res	blaTEM-1B	blaTEM-1	blaTEM-1B	blaTEM-1B	blaTEM-1B	Sen						Sen						Sen		mdf(A)	mdf(A)	mdf(A)	mdf(A)	Sen		parC,mdf(A)	mdf(A)	parC,mdf(A)	mdf(A)	Sen		parC	parC	parC		Sen						Sen
403902004_ARDIG	Sen						Sen						Sen						Sen						Sen		mdf(A)	mdf(A)	mdf(A)	mdf(A)	Sen		mdf(A)	mdf(A)	mdf(A)	mdf(A)	Sen			parC			Sen						Sen
403902006_ARDIG	Sen						Res	blaTEM-1B	blaTEM-1	blaTEM-1B	blaTEM-1B	blaTEM-1B	Sen						Sen						Sen		mdf(A)	mdf(A)	mdf(A)	mdf(A)	Sen	gyrA	gyrA,mdf(A)	mdf(A)	gyrA,mdf(A)	mdf(A)	Res	gyrA	gyrA	gyrA	gyrA		Sen						Sen
403902008_ARDIG	Sen						Res	blaTEM-1B	blaTEM-1	blaTEM-1B	blaTEM-1B,blaROB-1	blaTEM-1B	Sen						Sen						Sen		mdf(A)	mdf(A)	mdf(A)	mdf(A)	Sen		mdf(A)	mdf(A)	mdf(A)	mdf(A)	Sen			gyrA			Sen				pmrB		Sen
403902010_ARDIG	Sen						Res	blaTEM-1B	blaTEM-1	blaTEM-1B	blaTEM-1B	blaTEM-1B	Sen						Sen						Sen		mdf(A)	mdf(A)	mdf(A)	mdf(A)	Sen		mdf(A)	mdf(A)	mdf(A)	mdf(A)	Sen						Sen						Sen
[truncated: 35 more columns]

## Sheet: BfR
Supplementary Table S3: Comparison of the phenotype data established from ECOFF interpreatation of MIC results with AMR genotypes produced by each pipeline. The results from each institute is separated by tabs.
Strain ID	Azithromycin	APHA Seqfinder/Abricate	Genefinder	BLAST	Resfinder/Pointfinder	ARIBA	Ampicillin	Sefinder/Abricate (APHA)	Genefinder (PHE)	BLAST (WBVR)	Resfinder/Pointfinder (NVI)	ARIBA (UCM)	Cefotaxime	Sefinder/Abricate (APHA)	Genefinder (PHE)	BLAST (WBVR)	Resfinder/Pointfinder (NVI)	ARIBA (UCM)	Ceftazidime	Sefinder/Abricate (APHA)	Genefinder (PHE)	BLAST (WBVR)	Resfinder/Pointfinder (NVI)	ARIBA (UCM)	Chloramphenicol	Sefinder/Abricate (APHA)	Genefinder (PHE)	BLAST (WBVR)	Resfinder/Pointfinder (NVI)	ARIBA (UCM)	Ciprofloxacin	Sefinder/Abricate (APHA)	Genefinder (PHE)	BLAST (WBVR)	Resfinder/Pointfinder (NVI)	ARIBA (UCM)	Nalidixic Acid	Sefinder/Abricate (APHA)	Genefinder (PHE)	BLAST (WBVR)	Resfinder/Pointfinder (NVI)	ARIBA (UCM)	Colistin	Sefinder/Abricate (APHA)	Genefinder (PHE)	BLAST (WBVR)	Resfinder/Pointfinder (NVI)	ARIBA (UCM)	Gentamicin
BfR_15-AB00511_S32	Sen						Res	betaL-g0362_CTX-M-1	CTX-M-1	blaCTX-M-1_1_DQ915955	CTX-M-1	blaCTX-M-1_1_DQ915955	Res	betaL-g0362_CTX-M-1	CTX-M-1	blaCTX-M-1_1_DQ915955	CTX-M-1	blaCTX-M-1_1_DQ915955	Res	betaL-g0362_CTX-M-1	CTX-M-1	blaCTX-M-1_1_DQ915955	CTX-M-1	blaCTX-M-1_1_DQ915955	Sen						Res	quino-g1763_gyrA_ecol_Chr	gyrA_EC2[83:S-L]	gyrA-S-83-L-Naladixic_acid_Ciprofloxacin	gyrA p.S83L,"TCG -> TTG","S -> L","Nalidixic acid,Ciprofloxacin","8891148"		Res	quino-g1763_gyrA_ecol_Chr	gyrA_EC2[83:S-L]	gyrA-S-83-L-Naladixic_acid_Ciprofloxacin	gyrA p.S83L,"TCG -> TTG","S -> L","Nalidixic acid,Ciprofloxacin","8891148"		Sen						Sen
BfR_15-AB00580_S35	Sen						Res	betaL-g2225_TEM-1b	TEM-1	blaTEM-1B_1_AY458016	RblaTEM-1	blaTEM_1B	Sen						Sen						Sen						Res	quino-g1872_qnrS1	qnrS-1	gyrA-A-67-S-Naladixic_acid, qnrS1_1_AB187515	qnrS1	qnrS1	Sen			gyrA-A-67-S-Naladixic_acid			Sen						Sen
BfR_15-AB00626_S25	Sen						Res	betaL-g2225_TEM-1b	TEM-1	blaTEM-1B_1_AY458016	RblaTEM-1	blaTEM_1B	Res						Res						Res	chlor-g1578_cmlA1	cml-1*	cmlA1_1_M64556, cmlA1_2_AB212941	cmlA1	cmlA1	Sen						Sen						Res						Sen
BfR_15-AB00713_S34	Sen						Res	betaL-g2225_TEM-1b	TEM-1	blaTEM-1B_1_AY458016	RblaTEM-1	blaTEM_1B	Sen						Sen						Sen						Res	quino-g1763_gyrA_ecol_Chr	gyrA_EC2[83:S-L]	gyrA-S-83-L-Naladixic_acid_Ciprofloxacin	gyrA p.S83L","TCG -> TTG","S -> L","Nalidixic acid,Ciprofloxacin","8891148"		Res	quino-g1763_gyrA_ecol_Chr	gyrA_EC2[83:S-L]	gyrA-S-83-L-Naladixic_acid_Ciprofloxacin	gyrA p.S83L","TCG -> TTG","S -> L","Nalidixic acid,Ciprofloxacin","8891148"		Sen						Sen
BfR_15-AB00729_S35	Sen						Res		CTX-M-1		blaCTX-M-1	blaCTX-M-1.1	Res		CTX-M-1	blaCTX-M-1_1_DQ915955	blaCTX-M-1	blaCTX-M-1.1	Res		CTX-M-1	blaCTX-M-1_1_DQ915955	blaCTX-M-1	blaCTX-M-1.1	Sen						Res	quino-g1763_gyrA_ecol_Chr	gyrA_EC2[83:S-L]	gyrA-S-83-L-Naladixic_acid_Ciprofloxacin	gyrA p.S83L","TCG -> TTG","S -> L","Nalidixic acid,Ciprofloxacin","8891148"		Res	quino-g1763_gyrA_ecol_Chr	gyrA_EC2[83:S-L]	gyrA-S-83-L-Naladixic_acid_Ciprofloxacin	gyrA p.S83L","TCG -> TTG","S -> L","Nalidixic acid,Ciprofloxacin","8891148"		Sen						Sen
BfR_15-AB00754_S23	Sen						Res	betaL-g2225_TEM-1b	TEM-1	blaTEM-1B_1_AY458016	RblaTEM-1	blaTEM_1B	Sen						Sen						Res	chlor-g1554_catA1	catA-1	catA1_1_V00622	catA1	catA1	Sen						Sen						Res		MCR-1	mcr-1.1	mcr-1.1	mcr-1.1	Sen
BfR_15-AB00786_S23	Sen						Res	betaL-g0285_CMY-2, betaL-g2225_TEM-1b	CMY-2[v];TEM-1	blaTEM-1B_1_AY458016	RblaTEM-1, blaCMY-2	blaTEM_1B, blaCMY-2.1	Res	betaL-g0285_CMY-2	CMY-2[v]	blaCMY-2_1_X91840	blaCMY-2	blaCMY-2.1	Res	betaL-g0285_CMY-2	CMY-2[v]	blaCMY-2_1_X91840	blaCMY-2	blaCMY-2.1	Sen						Res	quino-g1809_parC_ecol_Chr, quino-g1763_gyrA_ecol_Chr	gyrA_EC2[83:S-L;87:D-N];parC_EC2[80:S-I]	parC-S-80-I-Nalidixic_acid_Ciprofloxacin,	gyrA p.S83L","TCG -> TTG","S -> L","Nalidixic acid,Ciprofloxacin","8891148", gyrA p.D87N","GAC -> AAC","D -> N","Nalidixic acid,Ciprofloxacin","12654733", parC p.S80I","AGC -> ATC","S -> I","Nalidixic acid,Ciprofloxacin","8851598"		Res	quino-g1809_parC_ecol_Chr, quino-g1763_gyrA_ecol_Chr	gyrA_EC2[83:S-L;87:D-N];parC_EC2[80:S-I]	parC-S-80-I-Nalidixic_acid_Ciprofloxacin,	gyrA p.S83L","TCG -> TTG","S -> L","Nalidixic acid,Ciprofloxacin","8891148", gyrA p.D87N","GAC -> AAC","D -> N","Nalidixic acid,Ciprofloxacin","12654733", parC p.S80I","AGC -> ATC","S -> I","Nalidixic acid,Ciprofloxacin","8851598"		Sen						Sen
BfR_15-AB00811_S26	Sen						Res	betaL-g0362_CTX-M-1, betaL-g2225_TEM-1b	CTX-M-1;TEM-1	blaTEM-1B_1_AY458016, blaCTX-M-1_1_DQ915955	RblaTEM-1, blaCTX-M-1	blaTEM-1, blaCTX-M-1	Res	betaL-g0362_CTX-M-1	CTX-M-1	blaCTX-M-1_1_DQ915955	blaCTX-M-1	blaCTX-M-1	Res	betaL-g0362_CTX-M-1	CTX-M-1	blaCTX-M-1_1_DQ915955	blaCTX-M-1	blaCTX-M-1	Res	chlor-g1585_floR	floR[v]	floR_2_AF118107	floR	floR	Res	quino-g1763_gyrA_ecol_Chr	gyrA_EC2[83:S-L]	gyrA-S-83-L-Naladixic_acid_Ciprofloxacin	gyrA p.S83L","TCG -> TTG","S -> L","Nalidixic acid,Ciprofloxacin","8891148"		Res	quino-g1763_gyrA_ecol_Chr	gyrA_EC2[83:S-L]	gyrA-S-83-L-Naladixic_acid_Ciprofloxacin	gyrA p.S83L","TCG -> TTG","S -> L","Nalidixic acid,Ciprofloxacin","8891148"		Sen						Sen
BfR_15-AB00812_S27	Sen						Res	betaL-g0362_CTX-M-1, betaL-g2225_TEM-1b	CTX-M-1;TEM-1	blaTEM-1B_1_AY458016, blaCTX-M-1_1_DQ915955	RblaTEM-1, blaCTX-M-1	blaTEM-1, blaCTX-M-1	Res	betaL-g0362_CTX-M-1	CTX-M-1	blaCTX-M-1_1_DQ915955	blaCTX-M-1	blaCTX-M-1	Res	betaL-g0362_CTX-M-1	CTX-M-1	blaCTX-M-1_1_DQ915955	blaCTX-M-1	blaCTX-M-1	Res	chlor-g1585_floR	floR[v]	floR_2_AF118107	floR	floR	Res	quino-g1763_gyrA_ecol_Chr	gyrA_EC2[83:S-L]	gyrA-S-83-L-Naladixic_acid_Ciprofloxacin	gyrA p.S83L","TCG -> TTG","S -> L","Nalidixic acid,Ciprofloxacin","8891148"		Res	quino-g1763_gyrA_ecol_Chr	gyrA_EC2[83:S-L]	gyrA-S-83-L-Naladixic_acid_Ciprofloxacin	gyrA p.S83L","TCG -> TTG","S -> L","Nalidixic acid,Ciprofloxacin","8891148"		Sen						Sen
BfR_15-AB00925_S1	Sen	macro-g1731_mphA	mph-(A)[u]		mph(A)	mph(A)	Res	betaL-g0362_CTX-M-1, betaL-g2225_TEM-1b	CTX-M-1;TEM-1	blaTEM-1B_1_AY458016, blaCTX-M-1_1_DQ915955	RblaTEM-1, blaCTX-M-1	blaTEM-1, blaCTX-M-1	Res	betaL-g0362_CTX-M-1	CTX-M-1	blaCTX-M-1_1_DQ915955	blaCTX-M-1	blaCTX-M-1	Res	betaL-g0362_CTX-M-1	CTX-M-1	blaCTX-M-1_1_DQ915955	blaCTX-M-1	blaCTX-M-1	Sen						Res	quino-g1809_parC_ecol_Chr	gyrA_EC2[83:S-L;87:D-N];parC_EC2[80:S-I]	parC-S-80-I-Nalidixic_acid_Ciprofloxacin, gyrA-S-83-L-Naladixic_acid_Ciprofloxacin	gyrA p.S83L","TCG -> TTG","S -> L","Nalidixic acid,Ciprofloxacin","8891148", gyrA p.D87N","GAC -> AAC","D -> N","Nalidixic acid,Ciprofloxacin","12654733", parC p.S80I","AGC -> ATC","S -> I","Nalidixic acid,Ciprofloxacin","8851598"		Res	quino-g1809_parC_ecol_Chr	gyrA_EC2[83:S-L;87:D-N];parC_EC2[80:S-I]	parC-S-80-I-Nalidixic_acid_Ciprofloxacin, gyrA-S-83-L-Naladixic_acid_Ciprofloxacin	gyrA p.S83L","TCG -> TTG","S -> L","Nalidixic acid,Ciprofloxacin","8891148", gyrA p.D87N","GAC -> AAC","D -> N","Nalidixic acid,Ciprofloxacin","12654733", parC p.S80I","AGC -> ATC","S -> I","Nalidixic acid,Ciprofloxacin","8851598"		Sen						Sen
BfR_15-AB00926_S2	Sen	macro-g1731_mphA	mph-(A)		mph(A)	mph(A)	Res	betaL-g0362_CTX-M-1, betaL-g2225_TEM-1b	CTX-M-1;TEM-1	blaTEM-1B_1_AY458016, blaCTX-M-1_1_DQ915955	RblaTEM-1, blaCTX-M-1	blaTEM-1, blaCTX-M-1	Res	betaL-g0362_CTX-M-1	CTX-M-1	blaCTX-M-1_1_DQ915955	blaCTX-M-1	blaCTX-M-1	Res	betaL-g0362_CTX-M-1	CTX-M-1	blaCTX-M-1_1_DQ915955	blaCTX-M-1	blaCTX-M-1	Res	chlor-g1554_catA1	catA-1	catA1_1_V00622	catA1	catA1	Res	quino-g1809_parC_ecol_Chr, quino-g1763_gyrA_ecol_Chr	gyrA_EC2[83:S-L;87:D-N];parC_EC2[80:S-I]	parC-S-80-I-Nalidixic_acid_Ciprofloxacin, gyrA-S-83-L-Naladixic_acid_Ciprofloxacin	gyrA p.S83L","TCG -> TTG","S -> L","Nalidixic acid,Ciprofloxacin","8891148", gyrA p.D87N","GAC -> AAC","D -> N","Nalidixic acid,Ciprofloxacin","12654733", parC p.S80I","AGC -> ATC","S -> I","Nalidixic acid,Ciprofloxacin","8851598"		Res	quino-g1809_parC_ecol_Chr, quino-g1763_gyrA_ecol_Chr	gyrA_EC2[83:S-L;87:D-N];parC_EC2[80:S-I]	parC-S-80-I-Nalidixic_acid_Ciprofloxacin, gyrA-S-83-L-Naladixic_acid_Ciprofloxacin	gyrA p.S83L","TCG -> TTG","S -> L","Nalidixic acid,Ciprofloxacin","8891148", gyrA p.D87N","GAC -> AAC","D -> N","Nalidixic acid,Ciprofloxacin","12654733", parC p.S80I","AGC -> ATC","S -> I","Nalidixic acid,Ciprofloxacin","8851598"		Sen						Res
BfR_15-AB01028_S4	Sen						Res		CTX-M-1		blaCTX-M-1	blaCTX-M-1	Res		CTX-M-1	blaCTX-M-1_1_DQ915955	blaCTX-M-1	blaCTX-M-1	Res		CTX-M-1	blaCTX-M-1_1_DQ915955	blaCTX-M-1	blaCTX-M-1	Sen						Res	quino-g1809_parC_ecol_Chr, quino-g1763_gyrA_ecol_Chr	gyrA_EC2[83:S-L;87:D-N];parC_EC2[80:S-I]	parC-S-80-I-Nalidixic_acid_Ciprofloxacin, gyrA-S-83-L-Naladixic_acid_Ciprofloxacin	gyrA p.S83L","TCG -> TTG","S -> L","Nalidixic acid,Ciprofloxacin","8891148", gyrA p.D87N","GAC -> AAC","D -> N","Nalidixic acid,Ciprofloxacin","12654733", parC p.S80I","AGC -> ATC","S -> I","Nalidixic acid,Ciprofloxacin","8851598"		Res	quino-g1809_parC_ecol_Chr, quino-g1763_gyrA_ecol_Chr	gyrA_EC2[83:S-L;87:D-N];parC_EC2[80:S-I]	parC-S-80-I-Nalidixic_acid_Ciprofloxacin, gyrA-S-83-L-Naladixic_acid_Ciprofloxacin	gyrA p.S83L","TCG -> TTG","S -> L","Nalidixic acid,Ciprofloxacin","8891148", gyrA p.D87N","GAC -> AAC","D -> N","Nalidixic acid,Ciprofloxacin","12654733", parC p.S80I","AGC -> ATC","S -> I","Nalidixic acid,Ciprofloxacin","8851598"		Sen						Sen
BfR_15-AB01075_S6	Sen						Res	betaL-TEM-variant	TEM-191-p*			blaTEM_1C	Sen						Sen						Res	chlor-g1578_cmlA1	cml-1*	cmlA1_1_M64556	cmlA1	cmlA1	Res	quino-g1763_gyrA_ecol_Chr	gyrA_EC2[83:S-L]	gyrA-S-83-L-Naladixic_acid_Ciprofloxacin	gyrA p.S83L","TCG -> TTG","S -> L","Nalidixic acid,Ciprofloxacin","8891148"		Res	quino-g1763_gyrA_ecol_Chr	gyrA_EC2[83:S-L]	gyrA-S-83-L-Naladixic_acid_Ciprofloxacin	gyrA p.S83L","TCG -> TTG","S -> L","Nalidixic acid,Ciprofloxacin","8891148"		Sen						Sen
BfR_15-AB01098_S25	Res	macro-g1731_mphA	mph-(A)	mph(A)_1_D16251, mph(A)_2_U36578	mph(A)	mph(A)	Res	betaL-g2225_TEM-1b	TEM-1	blaTEM-1B_1_AY458016	RblaTEM-1	blaTEM_1B	Sen						Sen						Sen						Res	quino-g1809_parC_ecol_Chr, quino-g1763_gyrA_ecol_Chr	gyrA_EC2[83:S-L;87:D-N];parC_EC2[80:S-I]	parC-S-80-I-Nalidixic_acid_Ciprofloxacin, gyrA-S-83-L-Naladixic_acid_Ciprofloxacin	gyrA p.S83L","TCG -> TTG","S -> L","Nalidixic acid,Ciprofloxacin","8891148", gyrA p.D87N","GAC -> AAC","D -> N","Nalidixic acid,Ciprofloxacin","12654733", parC p.S80I","AGC -> ATC","S -> I","Nalidixic acid,Ciprofloxacin","8851598"		Res	quino-g1809_parC_ecol_Chr, quino-g1763_gyrA_ecol_Chr	gyrA_EC2[83:S-L;87:D-N];parC_EC2[80:S-I]	parC-S-80-I-Nalidixic_acid_Ciprofloxacin, gyrA-S-83-L-Naladixic_acid_Ciprofloxacin	gyrA p.S83L","TCG -> TTG","S -> L","Nalidixic acid,Ciprofloxacin","8891148", gyrA p.D87N","GAC -> AAC","D -> N","Nalidixic acid,Ciprofloxacin","12654733", parC p.S80I","AGC -> ATC","S -> I","Nalidixic acid,Ciprofloxacin","8851598"		Res	colis-g2197_mcr1	MCR-1	mcr-1.1	mcr-1.1	mcr-1.1	Res
BfR_15-AB01101_S26	Sen						Res	betaL-g2225_TEM-1b	TEM-1[v]	blaTEM-1B_1_AY458016	RblaTEM-1	blaTEM_1B	Sen						Sen						Sen						Sen						Sen						Res	colis-g2197_mcr1	MCR-1	mcr-1.1	mcr-1.1	mcr-1.1	Sen
BfR_15-AB01248_S29	Res						Res	betaL-g1999_ampP_ampC_promoter_Chr					Res	betaL-g1999_ampP_ampC_promoter_Chr			ampC promoter n.-42C>T","C -> T","Promoter mutations","ampicillin,ampicillin+clavulanic acid,amoxicillin,amoxicillin+clavulanic acid,cefixime,cefotaxime,cefoxitin,ceftazidime,piperacillin","21653764"		Res	betaL-g1999_ampP_ampC_promoter_Chr			ampC promoter n.-42C>T","C -> T","Promoter mutations","ampicillin,ampicillin+clavulanic acid,amoxicillin,amoxicillin+clavulanic acid,cefixime,cefotaxime,cefoxitin,ceftazidime,piperacillin","21653764"		Sen						Sen						Sen						Res						Sen
BfR_15-AB01300_S5	Res	macro-g1731_mphA	mph-(A)	mph(A)_2_U36578	mph(A)	mph(A)	Res	betaL-g1999_ampP_ampC_promoter_Chr, betaL-g2225_TEM-1b	TEM-1	blaTEM-1B_1_AY458016	RblaTEM-1	blaTEM_1B	Res	betaL-g1999_ampP_ampC_promoter_Chr			ampC promoter n.-42C>T","C -> T","Promoter mutations","ampicillin,ampicillin+clavulanic acid,amoxicillin,amoxicillin+clavulanic acid,cefixime,cefotaxime,cefoxitin,ceftazidime,piperacillin","21653764"		Res	betaL-g1999_ampP_ampC_promoter_Chr			ampC promoter n.-42C>T","C -> T","Promoter mutations","ampicillin,ampicillin+clavulanic acid,amoxicillin,amoxicillin+clavulanic acid,cefixime,cefotaxime,cefoxitin,ceftazidime,piperacillin","21653764"		Res	chlor-g1585_floR	floR[v]	floR_2_AF118107	floR	floR	Res	quino-g1809_parC_ecol_Chr, quino-g1763_gyrA_ecol_Chr	gyrA_EC2[83:S-L;87:D-N];parC_EC2[80:S-I]	parC-S-80-I-Nalidixic_acid_Ciprofloxacin, gyrA-S-83-L-Naladixic_acid_Ciprofloxacin	gyrA p.D87N","GAC -> AAC","D -> N","Nalidixic acid,Ciprofloxacin","12654733, gyrA p.S83L","TCG -> TTG","S -> L","Nalidixic acid,Ciprofloxacin","8891148", parC p.S80I","AGC -> ATC","S -> I","Nalidixic acid,Ciprofloxacin","8851598"		Res	quino-g1809_parC_ecol_Chr, quino-g1763_gyrA_ecol_Chr	gyrA_EC2[83:S-L;87:D-N];parC_EC2[80:S-I]	parC-S-80-I-Nalidixic_acid_Ciprofloxacin, gyrA-S-83-L-Naladixic_acid_Ciprofloxacin	gyrA p.D87N","GAC -> AAC","D -> N","Nalidixic acid,Ciprofloxacin","12654733, gyrA p.S83L","TCG -> TTG","S -> L","Nalidixic acid,Ciprofloxacin","8891148", parC p.S80I","AGC -> ATC","S -> I","Nalidixic acid,Ciprofloxacin","8851598"		Sen						Res
BfR_15-AB01510_S10	Sen	macro-g1731_mphA	mph-(A)	mph(A)_2_U36578	mph(A)	mph(A)	Res	betaL-g2225_TEM-1b, betaL-g0362_CTX-M-1	CTX-M-1;TEM-1	blaTEM-1B_1_AY458016, blaCTX-M-1_1_DQ915955	RblaTEM-1, laCTX-M-1	blaTEM-1, blaCTX-M-1	Res	betaL-g0362_CTX-M-1	CTX-M-1	blaCTX-M-1_1_DQ915955	blaCTX-M-1	blaCTX-M-1	Res	betaL-g0362_CTX-M-1	CTX-M-1	blaCTX-M-1_1_DQ915955	blaCTX-M-1	blaCTX-M-1	Sen						Res	quino-g1809_parC_ecol_Chr, quino-g1763_gyrA_ecol_Chr	gyrA_EC2[83:S-L;87:D-N];parC_EC2[80:S-I]	parE-S-458-A-Nalidixic_acid_Ciprofloxacin, parC-S-80-I-Nalidixic_acid_Ciprofloxacin, gyrA-S-83-L-Naladixic_acid_Ciprofloxacin	gyrA p.S83L","TCG -> TTG","S -> L","Nalidixic acid,Ciprofloxacin","8891148", gyrA p.D87N","GAC -> AAC","D -> N","Nalidixic acid,Ciprofloxacin","12654733", parC p.S80I","AGC -> ATC","S -> I","Nalidixic acid,Ciprofloxacin","8851598", parE p.S458A","TCG -> GCG","S -> A","Nalidixic acid,Ciprofloxacin","28598203"		Res	quino-g1809_parC_ecol_Chr, quino-g1763_gyrA_ecol_Chr	gyrA_EC2[83:S-L;87:D-N];parC_EC2[80:S-I]	parE-S-458-A-Nalidixic_acid_Ciprofloxacin, parC-S-80-I-Nalidixic_acid_Ciprofloxacin, gyrA-S-83-L-Naladixic_acid_Ciprofloxacin	gyrA p.S83L","TCG -> TTG","S -> L","Nalidixic acid,Ciprofloxacin","8891148", gyrA p.D87N","GAC -> AAC","D -> N","Nalidixic acid,Ciprofloxacin","12654733", parC p.S80I","AGC -> ATC","S -> I","Nalidixic acid,Ciprofloxacin","8851598", parE p.S458A","TCG -> GCG","S -> A","Nalidixic acid,Ciprofloxacin","28598203"		Sen						Res
BfR_15-AB01512_S11	Sen						Res	betaL-g2225_TEM-1b, betaL-g0401_CTX-M-15	CTX-M-15;TEM-1	blaCTX-M-15_1_AY044436	RblaTEM-1	blaTEM_1B	Res	betaL-g0401_CTX-M-15	CTX-M-15	blaCTX-M-15_1_AY044436		blaCTX-M-15_1_AY044436	Res	betaL-g0401_CTX-M-15	CTX-M-15	blaCTX-M-15_1_AY044436		blaCTX-M-15_1_AY044436	Sen						Res	quino-g1872_qnrS1	qnrS-1	qnrS1_1_AB187515	qnrS1	qnrS1	Sen						Sen						Sen
BfR_15-AB01540_S27	Sen						Res	betaL-g2225_TEM-1b	TEM-1	blaTEM-1B_1_AY458016	RblaTEM-1	blaTEM_1B	Sen						Res						Res	chlor-g1585_floR	floR[v]	floR_2_AF118107	floR	floR	Sen						Sen						Sen						Sen
BfR_15-AB01592_S17	Sen						Sen						Sen						Sen						Sen						Sen						Sen						Res						Sen
BfR_15-AB01610_S23	Sen						Res	betaL-g2225_TEM-1b	TEM-1	blaTEM-1B_1_AY458016	RblaTEM-1	blaTEM_1B	Sen						Sen						Sen						Sen						Sen						Res		MCR-1	mcr-1.1	mcr-1.1	mcr-1.1	Sen
BfR_15-AB01775_S18	Sen						Res	betaL-g2225_TEM-1b	TEM-1	blaTEM-1B_1_AY458016	RblaTEM-1	blaTEM_1B	Sen						Sen						Sen						Sen			gyrA-A-67-S-Naladixic_acid			Sen			gyrA-A-67-S-Naladixic_acid			Res	colis-g2197_mcr1	MCR-1	mcr-1.1, pmrB-V-161-G-Colistin	mcr-1.1, pmrB p.V161G","GTG -> GGG","V -> G","Colistin","25150146"	mcr-1.1	Sen
BfR_15-AB01776_S19	Sen	macro-g1731_mphA	mph-(A)	mph(A)_2_U36578	mph(A)	mph(A)	Res	betaL-g2225_TEM-1b, betaL-g0362_CTX-M-1	CTX-M-1;TEM-1	blaTEM-1B_1_AY458016, blaCTX-M-1_1_DQ915955	RblaTEM-1, blaCTX-M-1	blaTEM-1, blaCTX-M-1	Res	betaL-g0362_CTX-M-1	CTX-M-1	blaCTX-M-1_1_DQ915955	blaCTX-M-1	blaCTX-M-1	Res	betaL-g0362_CTX-M-1	CTX-M-1	blaCTX-M-1_1_DQ915955	blaCTX-M-1	blaCTX-M-1	Res	chlor-g1554_catA1	catA-1	catA1_1_V00622	catA1	catA1	Res	quino-g1763_gyrA_ecol_Chr	gyrA_EC2[83:S-L]	gyrA-S-83-L-Naladixic_acid_Ciprofloxacin	gyrA p.S83L","TCG -> TTG","S -> L","Nalidixic acid,Ciprofloxacin","8891148"		Res	quino-g1763_gyrA_ecol_Chr	gyrA_EC2[83:S-L]	gyrA-S-83-L-Naladixic_acid_Ciprofloxacin	gyrA p.S83L","TCG -> TTG","S -> L","Nalidixic acid,Ciprofloxacin","8891148"		Res	colis-g2197_mcr1	MCR-1	mcr-1.1	mcr-1.1	mcr-1.1	Sen
BfR_15-AB01863_S23	Sen	macro-g1731_mphA, macro-g1732_mphB	mph-(B);mph-(A)		mph(B), mph(A)	mph(B), mph(A)	Res	betaL-g2225_TEM-1b, betaL-g0362_CTX-M-1	CTX-M-1;TEM-1	blaTEM-1B_1_AY458016, blaCTX-M-1_1_DQ915955	RblaTEM-1, blaCTX-M-1	blaTEM-1, blaCTX-M-1	Res	betaL-g0362_CTX-M-1	CTX-M-1	blaCTX-M-1_1_DQ915955	blaCTX-M-1	blaCTX-M-1	Res	betaL-g0362_CTX-M-1	CTX-M-1	blaCTX-M-1_1_DQ915955	blaCTX-M-1	blaCTX-M-1	Sen						Res	quino-g1763_gyrA_ecol_Chr	gyrA_EC2[83:S-L;87:D-N];parC_EC2[80:S-R;84:E-K]	parC-S-80-R-Nalidixic_acid_Ciprofloxacin, gyrA-S-83-L-Naladixic_acid_Ciprofloxacin	gyrA p.S83L","TCG -> TTG","S -> L","Nalidixic acid,Ciprofloxacin","8891148", gyrA p.D87N","GAC -> AAC","D -> N","Nalidixic acid,Ciprofloxacin","12654733", parC p.S80R","AGC -> AGA","S -> R","Nalidixic acid,Ciprofloxacin","8851598", parC p.E84K","GAA -> AAA","E -> K","Nalidixic acid,Ciprofloxacin","8524852"		Res	quino-g1763_gyrA_ecol_Chr	gyrA_EC2[83:S-L;87:D-N];parC_EC2[80:S-R;84:E-K]	parC-S-80-R-Nalidixic_acid_Ciprofloxacin, gyrA-S-83-L-Naladixic_acid_Ciprofloxacin	gyrA p.S83L","TCG -> TTG","S -> L","Nalidixic acid,Ciprofloxacin","8891148", gyrA p.D87N","GAC -> AAC","D -> N","Nalidixic acid,Ciprofloxacin","12654733", parC p.S80R","AGC -> AGA","S -> R","Nalidixic acid,Ciprofloxacin","8851598", parC p.E84K","GAA -> AAA","E -> K","Nalidixic acid,Ciprofloxacin","8524852"		Res	colis-g2197_mcr1	MCR-1	mcr-1.1	mcr-1.1	mcr-1.1	Sen
BfR_15-AB01897_S20	Sen						Res	betaL-g1306_TEM-1	TEM-1	blaTEM-1A_1_HM749966	RblaTEM-1	blaTEM_1B	Res						Res						Sen						Sen			gyrA-A-67-S-Naladixic_acid			Sen			gyrA-A-67-S-Naladixic_acid			Res						Sen
BfR_15-AB01998_S12	Sen						Res	betaL-TEM-variant, betaL-g0401_CTX-M-15	CTX-M-15;TEM-191-p*	blaCTX-M-15_1_AY044436		blaCTX-M-15_1_AY044436	Res	betaL-g0401_CTX-M-15	CTX-M-15	blaCTX-M-15_1_AY044436		blaCTX-M-15_1_AY044436	Res	betaL-g0401_CTX-M-15	CTX-M-15	blaCTX-M-15_1_AY044436		blaCTX-M-15_1_AY044436	Res	chlor-g1585_floR	floR[v]	floR_2_AF118107	floR	floR	Res	quino-g1872_qnrS1, quino-g1809_parC_ecol_Chr, quino-g1763_gyrA_ecol_Chr	gyrA_EC2[83:S-L;87:D-N];parC_EC2[80:S-I];qnrS-1	parE-S-458-A-Nalidixic_acid_Ciprofloxacin, parC-S-80-I-Nalidixic_acid_Ciprofloxacin, gyrA-S-83-L-Naladixic_acid_Ciprofloxacin, qnrS1_1_AB187515	qnrS1, gyrA p.S83L","TCG -> TTG","S -> L","Nalidixic acid,Ciprofloxacin","8891148", gyrA p.D87N","GAC -> AAC","D -> N","Nalidixic acid,Ciprofloxacin","12654733", parC p.S80I","AGC -> ATC","S -> I","Nalidixic acid,Ciprofloxacin","8851598", parE p.S458A","TCG -> GCG","S -> A","Nalidixic acid,Ciprofloxacin","28598203"	qnrS1	Res	quino-g1809_parC_ecol_Chr, quino-g1763_gyrA_ecol_Chr	gyrA_EC2[83:S-L;87:D-N];parC_EC2[80:S-I]	parE-S-458-A-Nalidixic_acid_Ciprofloxacin, parC-S-80-I-Nalidixic_acid_Ciprofloxacin, gyrA-S-83-L-Naladixic_acid_Ciprofloxacin	gyrA p.S83L","TCG -> TTG","S -> L","Nalidixic acid,Ciprofloxacin","8891148", gyrA p.D87N","GAC -> AAC","D -> N","Nalidixic acid,Ciprofloxacin","12654733", parC p.S80I","AGC -> ATC","S -> I","Nalidixic acid,Ciprofloxacin","8851598", parE p.S458A","TCG -> GCG","S -> A","Nalidixic acid,Ciprofloxacin","28598203"		Sen						Res
BfR_15-AB02002_S26	Sen						Res	betaL-g1306_TEM-1	TEM-1	blaTEM-1A_1_HM749966	RblaTEM-1	blaTEM_1B	Sen						Sen						Res	chlor-g1554_catA1, chlor-g1578_cmlA1	cml-1*;catA-1	cmlA1_1_M64556, catA1_1_V00622	catA1, cmlA1	catA1, cmlA1	Sen						Sen						Res	colis-g2197_mcr1	MCR-1	mcr-1.1	mcr-1.1	mcr-1.1	Res
BfR_15-AB02008_S27	Sen	macro-g1732_mphB	mph-(B)[u]	mph(B)_1_D85892	mph(B)	mph(B)	Res		TEM-1	blaTEM-1B_1_AY458016	RblaTEM-1	blaTEM_1B	Sen						Sen						Sen						Res						Sen						Res						Sen
BfR_15-AB02017_S13	Sen						Res	betaL-g0401_CTX-M-15	CTX-M-15	blaCTX-M-15_1_AY044436		blaCTX-M-15_1_AY044436	Res	betaL-g0401_CTX-M-15	CTX-M-15	blaCTX-M-15_1_AY044436		blaCTX-M-15_1_AY044436	Res	betaL-g0401_CTX-M-15	CTX-M-15	blaCTX-M-15_1_AY044436		blaCTX-M-15_1_AY044436	Res	chlor-g1554_catA1	catA-1	catA1_1_V00622	catA1	catA1	Res	quino-g1809_parC_ecol_Chr, quino-g1763_gyrA_ecol_Chr	gyrA_EC2[83:S-L;87:D-N];parC_EC2[80:S-I]	parC-S-80-I-Nalidixic_acid_Ciprofloxacin, gyrA-S-83-L-Naladixic_acid_Ciprofloxacin	gyrA p.S83L","TCG -> TTG","S -> L","Nalidixic acid,Ciprofloxacin","8891148", gyrA p.D87N","GAC -> AAC","D -> N","Nalidixic acid,Ciprofloxacin","12654733", parC p.S80I","AGC -> ATC","S -> I","Nalidixic acid,Ciprofloxacin","8851598"		Res	quino-g1809_parC_ecol_Chr, quino-g1763_gyrA_ecol_Chr	gyrA_EC2[83:S-L;87:D-N];parC_EC2[80:S-I]	parC-S-80-I-Nalidixic_acid_Ciprofloxacin, gyrA-S-83-L-Naladixic_acid_Ciprofloxacin	gyrA p.S83L","TCG -> TTG","S -> L","Nalidixic acid,Ciprofloxacin","8891148", gyrA p.D87N","GAC -> AAC","D -> N","Nalidixic acid,Ciprofloxacin","12654733", parC p.S80I","AGC -> ATC","S -> I","Nalidixic acid,Ciprofloxacin","8851598"		Sen						Sen
BfR_15-AB02018_S14	Res	macro-g1731_mphA	mph-(A)	mph(A)_2_U36578	mph(A)	mph(A)	Res	betaL-g2226_TEM-1c, betaL-g0362_CTX-M-1	CTX-M-1;TEM-117-p*	blaCTX-M-1_1_DQ915955, blaTEM-1C_1_FJ560503	RblaTEM-1, blaCTX-M-1	blaTEM-1, blaCTX-M-1	Res	betaL-g0362_CTX-M-1	CTX-M-1	blaCTX-M-1_1_DQ915955	blaCTX-M-1	blaCTX-M-1	Res	betaL-g0362_CTX-M-1	CTX-M-1	blaCTX-M-1_1_DQ915955	blaCTX-M-1	blaCTX-M-1	Res	chlor-g1578_cmlA1	cml-1*	cmlA1_1_M64556	cmlA1	cmlA1	Res	quino-g1809_parC_ecol_Chr, quino-g1763_gyrA_ecol_Chr	gyrA_EC2[83:S-L;87:D-N];parC_EC2[80:S-I]	parE-S-458-A-Nalidixic_acid_Ciprofloxacin, parC-S-80-I-Nalidixic_acid_Ciprofloxacin, gyrA-S-83-L-Naladixic_acid_Ciprofloxacin	gyrA p.S83L","TCG -> TTG","S -> L","Nalidixic acid,Ciprofloxacin","8891148", gyrA p.D87N","GAC -> AAC","D -> N","Nalidixic acid,Ciprofloxacin","12654733", parC p.S80I","AGC -> ATC","S -> I","Nalidixic acid,Ciprofloxacin","8851598", parE p.S458A","TCG -> GCG","S -> A","Nalidixic acid,Ciprofloxacin","28598203"		Res	quino-g1809_parC_ecol_Chr, quino-g1763_gyrA_ecol_Chr	gyrA_EC2[83:S-L;87:D-N];parC_EC2[80:S-I]	parE-S-458-A-Nalidixic_acid_Ciprofloxacin, parC-S-80-I-Nalidixic_acid_Ciprofloxacin, gyrA-S-83-L-Naladixic_acid_Ciprofloxacin	gyrA p.S83L","TCG -> TTG","S -> L","Nalidixic acid,Ciprofloxacin","8891148", gyrA p.D87N","GAC -> AAC","D -> N","Nalidixic acid,Ciprofloxacin","12654733", parC p.S80I","AGC -> ATC","S -> I","Nalidixic acid,Ciprofloxacin","8851598", parE p.S458A","TCG -> GCG","S -> A","Nalidixic acid,Ciprofloxacin","28598203"		Sen						Res
BfR_15-AB02030_S26	Res	macro-g1731_mphA	mph-(A)	mph(A)_2_U36578	mph(A)	mph(A)	Res	betaL-g0401_CTX-M-15	CTX-M-15	blaCTX-M-15_1_AY044436		blaCTX-M-15_1_AY044436	Res	betaL-g0401_CTX-M-15	CTX-M-15	blaCTX-M-15_1_AY044436		blaCTX-M-15_1_AY044436	Res	betaL-g0401_CTX-M-15	CTX-M-15	blaCTX-M-15_1_AY044436		blaCTX-M-15_1_AY044436	Res	chlor-g1585_floR	floR[v]	floR_2_AF118107	floR	floR	Res	quino-g1809_parC_ecol_Chr, quino-g1763_gyrA_ecol_Chr	gyrA_EC2[83:S-L;87:D-N];parC_EC2[80:S-I]	parE-S-458-A-Nalidixic_acid_Ciprofloxacin, parC-S-80-I-Nalidixic_acid_Ciprofloxacin, gyrA-S-83-L-Naladixic_acid_Ciprofloxacin	gyrA p.S83L","TCG -> TTG","S -> L","Nalidixic acid,Ciprofloxacin","8891148", gyrA p.D87N","GAC -> AAC","D -> N","Nalidixic acid,Ciprofloxacin","12654733", parC p.S80I","AGC -> ATC","S -> I","Nalidixic acid,Ciprofloxacin","8851598", parE p.S458A","TCG -> GCG","S -> A","Nalidixic acid,Ciprofloxacin","28598203"		Res	quino-g1809_parC_ecol_Chr, quino-g1763_gyrA_ecol_Chr	gyrA_EC2[83:S-L;87:D-N];parC_EC2[80:S-I]	parE-S-458-A-Nalidixic_acid_Ciprofloxacin, parC-S-80-I-Nalidixic_acid_Ciprofloxacin, gyrA-S-83-L-Naladixic_acid_Ciprofloxacin	gyrA p.S83L","TCG -> TTG","S -> L","Nalidixic acid,Ciprofloxacin","8891148", gyrA p.D87N","GAC -> AAC","D -> N","Nalidixic acid,Ciprofloxacin","12654733", parC p.S80I","AGC -> ATC","S -> I","Nalidixic acid,Ciprofloxacin","8851598", parE p.S458A","TCG -> GCG","S -> A","Nalidixic acid,Ciprofloxacin","28598203"		Sen						Res
BfR_15-AB02086_S25	Sen	macro-g1731_mphA	mph-(A)	mph(A)_2_U36578	mph(A)	mph(A)	Res	betaL-g2225_TEM-1b	TEM-1	blaTEM-1B_1_AY458016	RblaTEM-1	blaTEM_1B	Sen						Sen						Res	chlor-g1554_catA1	catA-1	catA1_1_V00622	catA1	catA1	Res	quino-g1809_parC_ecol_Chr, quino-g1763_gyrA_ecol_Chr	gyrA_EC2[83:S-L;87:D-N];parC_EC2[56:A-T;80:S-I]	parC-S-80-I-Nalidixic_acid_Ciprofloxacin, gyrA-S-83-L-Naladixic_acid_Ciprofloxacin	gyrA p.S83L","TCG -> TTG","S -> L","Nalidixic acid,Ciprofloxacin","8891148", gyrA p.D87N","GAC -> AAC","D -> N","Nalidixic acid,Ciprofloxacin","12654733", parC p.A56T","GCC -> ACC","A -> T","Nalidixic acid,Ciprofloxacin","12654733", parC p.S80I","AGC -> ATC","S -> I","Nalidixic acid,Ciprofloxacin","8851598"		Res	quino-g1809_parC_ecol_Chr, quino-g1763_gyrA_ecol_Chr	gyrA_EC2[83:S-L;87:D-N];parC_EC2[56:A-T;80:S-I]	parC-S-80-I-Nalidixic_acid_Ciprofloxacin, gyrA-S-83-L-Naladixic_acid_Ciprofloxacin	gyrA p.S83L","TCG -> TTG","S -> L","Nalidixic acid,Ciprofloxacin","8891148", gyrA p.D87N","GAC -> AAC","D -> N","Nalidixic acid,Ciprofloxacin","12654733", parC p.A56T","GCC -> ACC","A -> T","Nalidixic acid,Ciprofloxacin","12654733", parC p.S80I","AGC -> ATC","S -> I","Nalidixic acid,Ciprofloxacin","8851598"		Res	colis-g2197_mcr1	MCR-1	mcr-1.1	mcr-1.1	mcr-1.1	Sen
BfR_15-AB02105-S2_S33	Sen	macro-g1731_mphA	mph-(A)	mph(A)_2_U36578	mph(A)	mph(A)	Res	betaL-g2225_TEM-1b, betaL-g0362_CTX-M-1	CTX-M-1;TEM-1	blaTEM-1B_1_AY458016, blaCTX-M-1_1_DQ915955	RblaTEM-1, blaCTX-M-1	blaTEM-1, blaCTX-M-1	Res	betaL-g0362_CTX-M-1	CTX-M-1	blaCTX-M-1_1_DQ915955	blaCTX-M-1	blaCTX-M-1	Res	betaL-g0362_CTX-M-1	CTX-M-1	blaCTX-M-1_1_DQ915955	blaCTX-M-1	blaCTX-M-1	Sen						Res	quino-g1763_gyrA_ecol_Chr	gyrA_EC2[83:S-L;87:D-N];parC_EC2[84:E-K]	parC-E-84-K-Nalidixic_acid_Ciprofloxacin, gyrA-S-83-L-Naladixic_acid_Ciprofloxacin	gyrA p.S83L","TCG -> TTG","S -> L","Nalidixic acid,Ciprofloxacin","8891148", gyrA p.D87N","GAC -> AAC","D -> N","Nalidixic acid,Ciprofloxacin","12654733", parC p.E84K","GAA -> AAA","E -> K","Nalidixic acid,Ciprofloxacin","8524852"		Res	quino-g1763_gyrA_ecol_Chr	gyrA_EC2[83:S-L;87:D-N];parC_EC2[84:E-K]	parC-E-84-K-Nalidixic_acid_Ciprofloxacin, gyrA-S-83-L-Naladixic_acid_Ciprofloxacin	gyrA p.S83L","TCG -> TTG","S -> L","Nalidixic acid,Ciprofloxacin","8891148", gyrA p.D87N","GAC -> AAC","D -> N","Nalidixic acid,Ciprofloxacin","12654733", parC p.E84K","GAA -> AAA","E -> K","Nalidixic acid,Ciprofloxacin","8524852"		Sen						Res
BfR_15-AB02134_S17	Sen						Res	betaL-g2225_TEM-1b	CTX-M-1;TEM-1	blaTEM-1B_1_AY458016, blaCTX-M-1_1_DQ915955	RblaTEM-1, blaCTX-M-1	blaTEM-1, blaCTX-M-1	Res		CTX-M-1	blaCTX-M-1_1_DQ915955	blaCTX-M-1	blaCTX-M-1	Res		CTX-M-1	blaCTX-M-1_1_DQ915955	blaCTX-M-1	blaCTX-M-1	Sen						Res	quino-g1809_parC_ecol_Chr, quino-g1763_gyrA_ecol_Chr	gyrA_EC2[83:S-L;87:D-N];parC_EC2[80:S-I]	parC-S-80-I-Nalidixic_acid_Ciprofloxacin, gyrA-S-83-L-Naladixic_acid_Ciprofloxacin	gyrA p.S83L","TCG -> TTG","S -> L","Nalidixic acid,Ciprofloxacin","8891148", gyrA p.D87N","GAC -> AAC","D -> N","Nalidixic acid,Ciprofloxacin","12654733", parC p.S80I","AGC -> ATC","S -> I","Nalidixic acid,Ciprofloxacin","8851598"		Res	quino-g1809_parC_ecol_Chr, quino-g1763_gyrA_ecol_Chr	gyrA_EC2[83:S-L;87:D-N];parC_EC2[80:S-I]	parC-S-80-I-Nalidixic_acid_Ciprofloxacin, gyrA-S-83-L-Naladixic_acid_Ciprofloxacin	gyrA p.S83L","TCG -> TTG","S -> L","Nalidixic acid,Ciprofloxacin","8891148", gyrA p.D87N","GAC -> AAC","D -> N","Nalidixic acid,Ciprofloxacin","12654733", parC p.S80I","AGC -> ATC","S -> I","Nalidixic acid,Ciprofloxacin","8851598"		Sen						Sen
BfR_15-AB02169_S24	Sen						Res	betaL-TEM-variant, betaL-g0362_CTX-M-1	CTX-M-1;TEM-191-p*	blaCTX-M-1_1_DQ915955	RblaTEM-1,blaTEM-150, blaTEM-171, blaCTX-M-1	blaTEM-216, blaCTX-M-1	Res	betaL-g0362_CTX-M-1	CTX-M-1	blaCTX-M-1_1_DQ915955	blaCTX-M-1	blaCTX-M-1	Res	betaL-g0362_CTX-M-1	CTX-M-1	blaCTX-M-1_1_DQ915955	blaCTX-M-1	blaCTX-M-1	Res	chlor-g1554_catA1, chlor-g1578_cmlA1	catA-1;cml-1*	cmlA1_1_M64556, cmlA1_2_AB212941	catA1, cmlA1	catA1, cmlA1	Sen						Sen						Res	colis-g2197_mcr1	MCR-1	mcr-1.1	mcr-1.1	mcr-1.1	Res
BfR_16-AB00011_S23	Sen						Sen						Sen						Sen						Sen						Sen						Sen						Sen						Sen
BfR_16-AB00032_S23	Sen		mph-(B)	mph(B)_1_D85892	mph(B)		Res	betaL-g2225_TEM-1b	TEM-1	blaTEM-1B_1_AY458016	RblaTEM-1	blaTEM_1B	Sen						Sen						Sen						Sen						Sen						Res		MCR-1	mcr-1.1	mcr-1.1	mcr-1.1	Sen
BfR_16-AB00061_S16	Sen						Sen						Sen						Sen						Sen						Sen						Sen						Sen						Sen
BfR_16-AB00229_S27	Sen						Sen						Sen						Sen						Sen						Sen						Sen						Sen						Sen
BfR_16-AB00231_S15	Sen						Sen						Sen						Sen						Sen						Sen						Sen						Sen						Sen
BfR_16-AB00233_S21	Sen						Sen						Sen						Sen						Sen						Sen						Sen						Sen						Sen
BfR_16-AB00399_S18	Sen	macro-g1731_mphA	mph-(A)		mph(A)	mph(A)	Res	betaL-g0362_CTX-M-1	CTX-M-1	blaCTX-M-1_1_DQ915955	blaCTX-M-1	blaCTX-M-1	Res	betaL-g0362_CTX-M-1	CTX-M-1	blaCTX-M-1_1_DQ915955	blaCTX-M-1	blaCTX-M-1	Res	betaL-g0362_CTX-M-1	CTX-M-1	blaCTX-M-1_1_DQ915955	blaCTX-M-1	blaCTX-M-1	Sen	chlor-g1554_catA1	catA-1[v]	catA1_1_V00622	catA1	catA1	Res	quino-g1763_gyrA_ecol_Chr	gyrA_EC2[83:S-L]	gyrA-S-83-L-Naladixic_acid_Ciprofloxacin	gyrA p.S83L","TCG -> TTG","S -> L","Nalidixic acid,Ciprofloxacin","8891148"		Res	quino-g1763_gyrA_ecol_Chr	gyrA_EC2[83:S-L]	gyrA-S-83-L-Naladixic_acid_Ciprofloxacin	gyrA p.S83L","TCG -> TTG","S -> L","Nalidixic acid,Ciprofloxacin","8891148"		Sen						Sen
BfR_16-AB00401_S29	Sen						Res	betaL-g2225_TEM-1b, betaL-g0401_CTX-M-15	CTX-M-15;TEM-1	blaTEM-1B_1_AY458016, blaCTX-M-15_1_AY044436	RblaTEM-1	blaTEM_1B	Res	betaL-g0401_CTX-M-15	CTX-M-15	blaCTX-M-15_1_AY044436		blaCTX-M-15_1_AY044436	Res	betaL-g0401_CTX-M-15	CTX-M-15	blaCTX-M-15_1_AY044436			Res	chlor-g1554_catA1, chlor-g1585_floR	catA-1;floR[v]	floR_2_AF118107, catA1_1_V00622	catA1, floR	catA1, floR	Sen						Sen						Res		MCR-1	mcr-1.1	mcr-1.1	mcr-1.1	Sen
BfR_16-AB00404_S29	Sen						Res	betaL-g0419_CTX-M-32	CTX-M-32	blaCTX-M-32_2_AJ557142	blaCTX-M-32	blaCTX-M-32	Res	betaL-g0419_CTX-M-32	CTX-M-32	blaCTX-M-32_2_AJ557142	blaCTX-M-32	blaCTX-M-32	Res	betaL-g0419_CTX-M-32	CTX-M-32	blaCTX-M-32_2_AJ557142	blaCTX-M-32	blaCTX-M-32	Res						Res						Sen						Sen						Sen
BfR_16-AB00406_S20	Sen	macro-g1731_mphA	mph-(A)[v]	mph(A)_2_U36578	mph(A)	mph(A)	Res	betaL-g2225_TEM-1b, betaL-g0362_CTX-M-1	CTX-M-1;TEM-1	blaTEM-1B_1_AY458016, blaCTX-M-1_1_DQ915955	RblaTEM-1, blaCTX-M-1	blaTEM-1, blaCTX-M-1	Res	betaL-g0362_CTX-M-1	CTX-M-1	blaCTX-M-1_1_DQ915955	blaCTX-M-1	blaCTX-M-1	Res	betaL-g0362_CTX-M-1	CTX-M-1	blaCTX-M-1_1_DQ915955	blaCTX-M-1	blaCTX-M-1	Res	chlor-g1585_floR	floR[v]	floR_2_AF118107	floR	floR	Res	quino-g1809_parC_ecol_Chr, quino-g1763_gyrA_ecol_Chr	gyrA_EC2[83:S-L;87:D-N];parC_EC2[80:S-I]	parE-S-458-A-Nalidixic_acid_Ciprofloxacin, parC-S-80-I-Nalidixic_acid_Ciprofloxacin, gyrA-S-83-L-Naladixic_acid_Ciprofloxacin	gyrA p.S83L","TCG -> TTG","S -> L","Nalidixic acid,Ciprofloxacin","8891148", gyrA p.D87N","GAC -> AAC","D -> N","Nalidixic acid,Ciprofloxacin","12654733", parC p.S80I","AGC -> ATC","S -> I","Nalidixic acid,Ciprofloxacin","8851598", parE p.S458A","TCG -> GCG","S -> A","Nalidixic acid,Ciprofloxacin","28598203"		Res	quino-g1809_parC_ecol_Chr, quino-g1763_gyrA_ecol_Chr	gyrA_EC2[83:S-L;87:D-N];parC_EC2[80:S-I]	parE-S-458-A-Nalidixic_acid_Ciprofloxacin, parC-S-80-I-Nalidixic_acid_Ciprofloxacin, gyrA-S-83-L-Naladixic_acid_Ciprofloxacin	gyrA p.S83L","TCG -> TTG","S -> L","Nalidixic acid,Ciprofloxacin","8891148", gyrA p.D87N","GAC -> AAC","D -> N","Nalidixic acid,Ciprofloxacin","12654733", parC p.S80I","AGC -> ATC","S -> I","Nalidixic acid,Ciprofloxacin","8851598", parE p.S458A","TCG -> GCG","S -> A","Nalidixic acid,Ciprofloxacin","28598203"		Sen						Sen
BfR_16-AB00570_S33	Sen						Sen						Sen						Sen						Sen						Sen						Sen						Sen						Sen
BfR_16-AB00572_S41	Sen						Sen						Sen						Sen						Sen						Sen						Sen						Sen						Sen
BfR_16-AB00576_S25	Sen						Sen						Sen						Sen						Sen						Sen						Sen						Sen						Sen
BfR_16-AB00872_S14	Sen						Res	betaL-g0362_CTX-M-1	CTX-M-1	blaCTX-M-1_1_DQ915955	blaCTX-M-1	blaCTX-M-1	Res	betaL-g0362_CTX-M-1	CTX-M-1	blaCTX-M-1_1_DQ915955	blaCTX-M-1	blaCTX-M-1	Res	betaL-g0362_CTX-M-1	CTX-M-1	blaCTX-M-1_1_DQ915955	blaCTX-M-1	blaCTX-M-1	Sen		catA-1		catA1	catA1	Res	quino-g1809_parC_ecol_Chr, quino-g1763_gyrA_ecol_Chr	gyrA_EC2[83:S-L;87:D-N];parC_EC2[80:S-I]	parC-S-80-I-Nalidixic_acid_Ciprofloxacin, gyrA-S-83-L-Naladixic_acid_Ciprofloxacin	gyrA p.S83L","TCG -> TTG","S -> L","Nalidixic acid,Ciprofloxacin","8891148", gyrA p.D87N","GAC -> AAC","D -> N","Nalidixic acid,Ciprofloxacin","12654733", parC p.S80I","AGC -> ATC","S -> I","Nalidixic acid,Ciprofloxacin","8851598"		Res	quino-g1809_parC_ecol_Chr, quino-g1763_gyrA_ecol_Chr	gyrA_EC2[83:S-L;87:D-N];parC_EC2[80:S-I]	parC-S-80-I-Nalidixic_acid_Ciprofloxacin, gyrA-S-83-L-Naladixic_acid_Ciprofloxacin	gyrA p.S83L","TCG -> TTG","S -> L","Nalidixic acid,Ciprofloxacin","8891148", gyrA p.D87N","GAC -> AAC","D -> N","Nalidixic acid,Ciprofloxacin","12654733", parC p.S80I","AGC -> ATC","S -> I","Nalidixic acid,Ciprofloxacin","8851598"		Res	colis-g2197_mcr1	MCR-1	mcr-1.1	mcr-1.1	mcr-1.1	Res
[truncated: 35 more columns]

## Sheet: PHE
Supplementary Table S3: Comparison of the phenotype data established from ECOFF interpreatation of MIC results with AMR genotypes produced by each pipeline. The results from each institute is separated by tabs.
Strain ID	Azithromycin	APHA Seqfinder/Abricate	Genefinder	BLAST	Resfinder/Pointfinder	ARIBA	Ampicillin	Sefinder/Abricate (APHA)	Genefinder (PHE)	BLAST (WBVR)	Resfinder/Pointfinder (NVI)	ARIBA (UCM)	Cefotaxime	Sefinder/Abricate (APHA)	Genefinder (PHE)	BLAST (WBVR)	Resfinder/Pointfinder (NVI)	ARIBA (UCM)	Ceftazidime	Sefinder/Abricate (APHA)	Genefinder (PHE)	BLAST (WBVR)	Resfinder/Pointfinder (NVI)	ARIBA (UCM)	Chloramphenicol	Sefinder/Abricate (APHA)	Genefinder (PHE)	BLAST (WBVR)	Resfinder/Pointfinder (NVI)	ARIBA (UCM)	Ciprofloxacin	Sefinder/Abricate (APHA)	Genefinder (PHE)	BLAST (WBVR)	Resfinder/Pointfinder (NVI)	ARIBA (UCM)	Nalidixic Acid	Sefinder/Abricate (APHA)	Genefinder (PHE)	BLAST (WBVR)	Resfinder/Pointfinder (NVI)	ARIBA (UCM)	Colistin	Sefinder/Abricate (APHA)	Genefinder (PHE)	BLAST (WBVR)	Resfinder/Pointfinder (NVI)	ARIBA (UCM)	Gentamicin
H142240867		-	mdf(A)[v]	-	mdf(A)	mdf_A_.1_Y08743:97.81	Res	betaL-g0704_NDM-1	TEM-1,NDM-1	blaTEM-1B_1_AY458016,blaNDM-1_1_FN396876	blaNDM-1,blaTEM-1B	blaMOR_2.1_AY235804:100,blaNDM_1.1_FN396876:100,blaTEM_1B.1_AY458016:100	Res	betaL-g0704_NDM-1	TEM-1,NDM-1	blaTEM-1B_1_AY458016,blaNDM-1_1_FN396876	blaNDM-1,blaTEM-1B	blaMOR_2.1_AY235804:100,blaNDM_1.1_FN396876:100,blaTEM_1B.1_AY458016:100	Res	betaL-g0704_NDM-1	TEM-1,NDM-1	blaTEM-1B_1_AY458016,blaNDM-1_1_FN396876	blaNDM-1,blaTEM-1B	blaMOR_2.1_AY235804:100,blaNDM_1.1_FN396876:100,blaTEM_1B.1_AY458016:100		-	-	-	-	-	Res	-	parC_EC1[u]	parE-I-529-L-Nalidixic_acid_Ciprofloxacin	parE p.I529L	-		-	parC_EC1[u]	parE-I-529-L-Nalidixic_acid_Ciprofloxacin	parE p.I529L	-	Sen	-	-	-	-	-	Res
H153280653		macro-g1731_mphA	mdf(A)[v],mph-(A),strA	mph(A)_2_U36578	mdf(A),mph(A)	mdf_A_.1_Y08743:97.81,mph_A_.1_D16251:100	Res	betaL-g0413_CTX-M-27,betaL-g1033_OXA-48	CTX-M-27,OXA-48	blaOXA-48_1_AY236073,blaCTX-M-27_1_AY156923	blaCTX-M-27,blaOXA-48	blaCTX_M_27.1_AY156923:100,blaOXA_48.1_AY236073:100	Res	betaL-g0413_CTX-M-27,betaL-g1033_OXA-48	CTX-M-27,OXA-48	blaOXA-48_1_AY236073,blaCTX-M-27_1_AY156923	blaCTX-M-27,blaOXA-48	blaCTX_M_27.1_AY156923:100,blaOXA_48.1_AY236073:100	Res	betaL-g0413_CTX-M-27,betaL-g1033_OXA-48	CTX-M-27,OXA-48	blaOXA-48_1_AY236073,blaCTX-M-27_1_AY156923	blaCTX-M-27,blaOXA-48	blaCTX_M_27.1_AY156923:100,blaOXA_48.1_AY236073:100		-	-	-	-	-	Res	quino-g1763_gyrA_ecol_Chr,quino-g1809_parC_ecol_Chr	gyrA_EC1[83:S-L,87:D-N],parC_EC1[80:S-I,84:E-V]	gyrA-S-83-L-Naladixic_acid_Ciprofloxacin,parC-E-84-V-Nalidixic_acid_Ciprofloxacin,parE-I-529-L-Nalidixic_acid_Ciprofloxacin	gyrA p.D87N,gyrA p.S83L,parC p.E84V,parC p.S80I,parE p.I529L	-		quino-g1763_gyrA_ecol_Chr,quino-g1809_parC_ecol_Chr	gyrA_EC1[83:S-L,87:D-N],parC_EC1[80:S-I,84:E-V]	gyrA-S-83-L-Naladixic_acid_Ciprofloxacin,parC-E-84-V-Nalidixic_acid_Ciprofloxacin,parE-I-529-L-Nalidixic_acid_Ciprofloxacin	gyrA p.D87N,gyrA p.S83L,parC p.E84V,parC p.S80I,parE p.I529L	-	Sen	-	-	-	-	-	Sen
H153480670		-	mdf(A)[v],strA	mdf(A)_1_Y08743	mdf(A)	mdf_A_.1_Y08743:99.92	Res	betaL-g2225_TEM-1b,betaL-g0647_KPC-2	TEM-1,KPC-2	blaKPC-2_1_AY034847	blaKPC-2,blaTEM-1B	blaKPC_2.1_AY034847:100,blaTEM_1B.1_AY458016:100	Res	betaL-g2225_TEM-1b,betaL-g0647_KPC-2	TEM-1,KPC-2	blaKPC-2_1_AY034847	blaKPC-2,blaTEM-1B	blaKPC_2.1_AY034847:100,blaTEM_1B.1_AY458016:100	Res	betaL-g2225_TEM-1b,betaL-g0647_KPC-2	TEM-1,KPC-2	blaKPC-2_1_AY034847	blaKPC-2,blaTEM-1B	blaKPC_2.1_AY034847:100,blaTEM_1B.1_AY458016:100		-	-	-	-	-	Res	quino-g1832_qnrB2	gyrA_EC2[87:D-N],qnrB-2	gyrA-D-87-N-Naladixic_acid_Ciprofloxacin,qnrB2_1_DQ351242	gyrA p.D87N,qnrB2	qnrB2.1_DQ351242:100		quino-g1832_qnrB2	gyrA_EC2[87:D-N],qnrB-2	gyrA-D-87-N-Naladixic_acid_Ciprofloxacin,qnrB2_1_DQ351242	gyrA p.D87N,qnrB2	qnrB2.1_DQ351242:100	Sen	-	-	-	-	-	Res
H155060705		-	mdf(A)[v]	-	mdf(A)	mdf_A_.1_Y08743:97.81	Res	betaL-g2225_TEM-1b,betaL-g0401_CTX-M-15	CTX-M-15;TEM-1,OXA-181	blaOXA-181_1_CM004561,blaTEM-1B_1_AY458016,blaCTX-M-15_1_AY044436	blaCTX-M-15,blaOXA-181,blaTEM-1B	blaCTX_M_15.1_AY044436:100,blaOXA_181.1_CM004561:100,blaTEM_1B.1_AY458016:100	Res	betaL-g2225_TEM-1b,betaL-g0401_CTX-M-15	CTX-M-15;TEM-1,OXA-181	blaOXA-181_1_CM004561,blaTEM-1B_1_AY458016,blaCTX-M-15_1_AY044436	blaCTX-M-15,blaOXA-181,blaTEM-1B	blaCTX_M_15.1_AY044436:100,blaOXA_181.1_CM004561:100,blaTEM_1B.1_AY458016:100	Res	betaL-g2225_TEM-1b,betaL-g0401_CTX-M-15	CTX-M-15;TEM-1,OXA-181	blaOXA-181_1_CM004561,blaTEM-1B_1_AY458016,blaCTX-M-15_1_AY044436	blaCTX-M-15,blaOXA-181,blaTEM-1B	blaCTX_M_15.1_AY044436:100,blaOXA_181.1_CM004561:100,blaTEM_1B.1_AY458016:100		-	-	-	-	-	Res	quino-g1763_gyrA_ecol_Chr,quino-g1809_parC_ecol_Chr	gyrA_EC1[83:S-L,87:D-N],parC_EC1[80:S-I,84:E-V]	gyrA-S-83-L-Naladixic_acid_Ciprofloxacin,parC-E-84-V-Nalidixic_acid_Ciprofloxacin,parE-I-529-L-Nalidixic_acid_Ciprofloxacin	gyrA p.D87N,gyrA p.S83L,parC p.E84V,parC p.S80I,parE p.I529L	-		quino-g1763_gyrA_ecol_Chr,quino-g1809_parC_ecol_Chr	gyrA_EC1[83:S-L,87:D-N],parC_EC1[80:S-I,84:E-V]	gyrA-S-83-L-Naladixic_acid_Ciprofloxacin,parC-E-84-V-Nalidixic_acid_Ciprofloxacin,parE-I-529-L-Nalidixic_acid_Ciprofloxacin	gyrA p.D87N,gyrA p.S83L,parC p.E84V,parC p.S80I,parE p.I529L	-	Sen	-	-	-	-	-	Sen
H162400572		macro-g1731_mphA	mdf(A)[v],mph-(A)	mph(A)_2_U36578	mdf(A),mph(A)	mdf_A_.1_Y08743:97.81,mph_A_.1_D16251:100	Res	betaL-g0762_OXA-1,betaL-g2225_TEM-1b,betaL-g0401_CTX-M-15,betaL-g0647_KPC-2	CTX-M-15;OXA-1;TEM-1,KPC-2	blaKPC-2_1_AY034847,blaOXA-1_1_HQ170510,blaTEM-1B_1_AY458016,blaCTX-M-15_1_AY044436	blaCTX-M-15,blaKPC-2,blaOXA-1,blaTEM-1B	blaCTX_M_15.1_AY044436:100,blaKPC_2.1_AY034847:100,blaOXA_1.1_HQ170510:100,blaTEM_1B.1_AY458016:100	Res	betaL-g0762_OXA-1,betaL-g2225_TEM-1b,betaL-g0401_CTX-M-15,betaL-g0647_KPC-2	CTX-M-15;OXA-1;TEM-1,KPC-2	blaKPC-2_1_AY034847,blaOXA-1_1_HQ170510,blaTEM-1B_1_AY458016,blaCTX-M-15_1_AY044436	blaCTX-M-15,blaKPC-2,blaOXA-1,blaTEM-1B	blaCTX_M_15.1_AY044436:100,blaKPC_2.1_AY034847:100,blaOXA_1.1_HQ170510:100,blaTEM_1B.1_AY458016:100	Res	betaL-g0762_OXA-1,betaL-g2225_TEM-1b,betaL-g0401_CTX-M-15,betaL-g0647_KPC-2	CTX-M-15;OXA-1;TEM-1,KPC-2	blaKPC-2_1_AY034847,blaOXA-1_1_HQ170510,blaTEM-1B_1_AY458016,blaCTX-M-15_1_AY044436	blaCTX-M-15,blaKPC-2,blaOXA-1,blaTEM-1B	blaCTX_M_15.1_AY044436:100,blaKPC_2.1_AY034847:100,blaOXA_1.1_HQ170510:100,blaTEM_1B.1_AY458016:100		chlor-g2304_catB4	-	-	-	catB3.2_U13880:100	Res	quino-g1763_gyrA_ecol_Chr,quino-g1809_parC_ecol_Chr,amino-g0171_aac6-Ib-cr	gyrA_EC1[83:S-L,87:D-N],parC_EC1[80:S-I,84:E-V]	gyrA-S-83-L-Naladixic_acid_Ciprofloxacin,parC-E-84-V-Nalidixic_acid_Ciprofloxacin,parE-I-529-L-Nalidixic_acid_Ciprofloxacin	gyrA p.D87N,gyrA p.S83L,parC p.E84V,parC p.S80I,parE p.I529L,aac(6')-Ib-cr	aac_6___Ib_cr.1_DQ303918_2:100		quino-g1763_gyrA_ecol_Chr,quino-g1809_parC_ecol_Chr,amino-g0171_aac6-Ib-cr	gyrA_EC1[83:S-L,87:D-N],parC_EC1[80:S-I,84:E-V],aac(6')-Ib-cr	gyrA-S-83-L-Naladixic_acid_Ciprofloxacin,parC-E-84-V-Nalidixic_acid_Ciprofloxacin,parE-I-529-L-Nalidixic_acid_Ciprofloxacin	gyrA p.D87N,gyrA p.S83L,parC p.E84V,parC p.S80I,parE p.I529L,aac(6')-Ib-cr	aac_6___Ib_cr.1_DQ303918_2:100	Sen	-	-	-	-	-	Res
H173980591		macro-g1731_mphA	mdf(A)[v],mph-(A),strA	mph(A)_2_U36578	mdf(A),mph(A)	mdf_A_.1_Y08743:97.89,mph_A_.1_D16251:100	Res	betaL-g0762_OXA-1,betaL-g0401_CTX-M-15	CTX-M-15;OXA-1,-	blaOXA-1_1_HQ170510	blaOXA-1	blaCTX_M_15.1_AY044436:100,blaOXA_1.1_HQ170510:100	Res	betaL-g0762_OXA-1,betaL-g0401_CTX-M-15	CTX-M-15;OXA-1,-	blaOXA-1_1_HQ170510	blaOXA-1	blaCTX_M_15.1_AY044436:100,blaOXA_1.1_HQ170510:100	Res	betaL-g0762_OXA-1,betaL-g0401_CTX-M-15	CTX-M-15;OXA-1,-	blaOXA-1_1_HQ170510	blaOXA-1	blaCTX_M_15.1_AY044436:100,blaOXA_1.1_HQ170510:100		chlor-g2304_catB4	-	-	-	catB3.2_U13880:100	Res	quino-g1809_parC_ecol_Chr,amino-g0171_aac6-Ib-cr	gyrA_EC2[83:S-L,87:D-N],parC_EC2[80:S-I]	gyrA-S-83-L-Naladixic_acid_Ciprofloxacin,parC-S-80-I-Nalidixic_acid_Ciprofloxacin,parE-S-458-A-Nalidixic_acid_Ciprofloxacin	gyrA p.D87N,gyrA p.S83L,parC p.S80I,parE p.S458A,aac(6')-Ib-cr	aac_6___Ib_cr.1_DQ303918_2:100		quino-g1809_parC_ecol_Chr,amino-g0171_aac6-Ib-cr	gyrA_EC2[83:S-L,87:D-N],parC_EC2[80:S-I],aac(6')-Ib-cr	gyrA-S-83-L-Naladixic_acid_Ciprofloxacin,parC-S-80-I-Nalidixic_acid_Ciprofloxacin,parE-S-458-A-Nalidixic_acid_Ciprofloxacin	gyrA p.D87N,gyrA p.S83L,parC p.S80I,parE p.S458A,aac(6')-Ib-cr	aac_6___Ib_cr.1_DQ303918_2:100	Sen	-	-	-	-	-	Sen
H174320641		macro-g1734_mphE,macro-g1739_msrE	mdf(A)[v],msr-(E),mph-(E)*	msr(E)_1_FR751518,mph(E)_1_DQ839391,mdf(A)_1_Y08743	mdf(A),mph(E),msr(E)	mdf_A_.1_Y08743:98.46,mph_E_.1_DQ839391:100,msr_E_.1_FR751518:100	Res	betaL-g1999_ampP_ampC_promoter_Chr,betaL-g0704_NDM-1	TEM-1,NDM-1	blaTEM-1B_1_AY458016,blaNDM-1_1_FN396876	ampC promoter n.-42C>T,blaDHA-1,blaDHA-24,blaDHA-7,blaNDM-1,blaTEM-1B	blaDHA_7.1_HQ456945:100,blaNDM_1.1_FN396876:100,blaTEM_1B.1_AY458016:100	Res	betaL-g1999_ampP_ampC_promoter_Chr,betaL-g0704_NDM-1	TEM-1,NDM-1	blaTEM-1B_1_AY458016,blaNDM-1_1_FN396876	ampC promoter n.-42C>T,blaDHA-1,blaDHA-24,blaDHA-7,blaNDM-1,blaTEM-1B	blaDHA_7.1_HQ456945:100,blaNDM_1.1_FN396876:100,blaTEM_1B.1_AY458016:100	Res	betaL-g1999_ampP_ampC_promoter_Chr,betaL-g0704_NDM-1	TEM-1,NDM-1	blaTEM-1B_1_AY458016,blaNDM-1_1_FN396876	ampC promoter n.-42C>T,blaDHA-1,blaDHA-24,blaDHA-7,blaNDM-1,blaTEM-1B	blaDHA_7.1_HQ456945:100,blaNDM_1.1_FN396876:100,blaTEM_1B.1_AY458016:100		-	-	-	-	-	Res	-	-	-	-	-		-	-	-	-	-	Sen	-	-	-	-	-	Res
H174420598		macro-g1731_mphA	mdf(A)[v],mph-(A),strA	mph(A)_1_D16251,mph(A)_2_U36578	mdf(A)	mdf_A_.1_Y08743:97.81,mph_A_.1_D16251:100	Res	betaL-g0413_CTX-M-27	CTX-M-27,-	blaCTX-M-27_1_AY156923	blaCTX-M-27	blaCTX_M_27.1_AY156923:100	Res	betaL-g0413_CTX-M-27	CTX-M-27,-	blaCTX-M-27_1_AY156923	blaCTX-M-27	blaCTX_M_27.1_AY156923:100	Res	betaL-g0413_CTX-M-27	CTX-M-27,-	blaCTX-M-27_1_AY156923	blaCTX-M-27	blaCTX_M_27.1_AY156923:100		-	-	-	-	-	Res	quino-g1763_gyrA_ecol_Chr,quino-g1809_parC_ecol_Chr	gyrA_EC1[83:S-L,87:D-N],parC_EC1[80:S-I,84:E-V]	gyrA-S-83-L-Naladixic_acid_Ciprofloxacin,parC-E-84-V-Nalidixic_acid_Ciprofloxacin,parE-I-529-L-Nalidixic_acid_Ciprofloxacin	gyrA p.D87N,gyrA p.S83L,parC p.E84V,parC p.S80I,parE p.I529L	-		quino-g1763_gyrA_ecol_Chr,quino-g1809_parC_ecol_Chr	gyrA_EC1[83:S-L,87:D-N],parC_EC1[80:S-I,84:E-V]	gyrA-S-83-L-Naladixic_acid_Ciprofloxacin,parC-E-84-V-Nalidixic_acid_Ciprofloxacin,parE-I-529-L-Nalidixic_acid_Ciprofloxacin	gyrA p.D87N,gyrA p.S83L,parC p.E84V,parC p.S80I,parE p.I529L	-	Sen	-	-	-	-	-	Sen
H174440504		-	mdf(A)[v]	mdf(A)_1_Y08743	mdf(A)	mdf_A_.1_Y08743:98.78	Res	betaL-g0285_CMY-2	CMY-2,-	blaCMY-2_1_X91840	blaCMY-2	blaCMY_2.1_X91840:100,blaCMY_98.1_KC603538:90.57	Res	betaL-g0285_CMY-2	CMY-2,-	blaCMY-2_1_X91840	blaCMY-2	blaCMY_2.1_X91840:100,blaCMY_98.1_KC603538:90.57	Res	betaL-g0285_CMY-2	CMY-2,-	blaCMY-2_1_X91840	blaCMY-2	blaCMY_2.1_X91840:100,blaCMY_98.1_KC603538:90.57		-	-	-	-	-	Res	quino-g1763_gyrA_ecol_Chr	gyrA_EC2[83:S-L]	gyrA-S-83-L-Naladixic_acid_Ciprofloxacin	gyrA p.S83L	-		quino-g1763_gyrA_ecol_Chr	gyrA_EC2[83:S-L]	gyrA-S-83-L-Naladixic_acid_Ciprofloxacin	gyrA p.S83L	-	Sen	-	-	-	-	-	Sen
H174440505		-	mdf(A)[v]	mdf(A)_1_Y08743	mdf(A)	mdf_A_.1_Y08743:98.78	Res	betaL-g0285_CMY-2	CMY-2,-	blaCMY-2_1_X91840	blaCMY-2	blaCMY_2.1_X91840:100,blaCMY_98.1_KC603538:90.99	Res	betaL-g0285_CMY-2	CMY-2,-	blaCMY-2_1_X91840	blaCMY-2	blaCMY_2.1_X91840:100,blaCMY_98.1_KC603538:90.99	Res	betaL-g0285_CMY-2	CMY-2,-	blaCMY-2_1_X91840	blaCMY-2	blaCMY_2.1_X91840:100,blaCMY_98.1_KC603538:90.99		-	-	-	-	-	Res	quino-g1763_gyrA_ecol_Chr	gyrA_EC2[83:S-L]	gyrA-S-83-L-Naladixic_acid_Ciprofloxacin	gyrA p.S83L	-		quino-g1763_gyrA_ecol_Chr	gyrA_EC2[83:S-L]	gyrA-S-83-L-Naladixic_acid_Ciprofloxacin	gyrA p.S83L	-	Sen	-	-	-	-	-	Sen
H174620682		macro-g1731_mphA	mdf(A)[v],mph-(A),strA	mph(A)_2_U36578,mdf(A)_1_Y08743	mdf(A),mph(A)	mdf_A_.1_Y08743:98.78,mph_A_.1_D16251:100	Res	betaL-g0762_OXA-1,betaL-g2225_TEM-1b,betaL-g0285_CMY-2,betaL-g0401_CTX-M-15,betaL-g0709_NDM-5	CTX-M-15;CMY-2;OXA-1;TEM-1,NDM-5	blaCMY-2_1_X91840,blaOXA-1_1_HQ170510,blaTEM-1B_1_AY458016,blaNDM-5_1_JN104597,blaCTX-M-15_1_AY044436	blaCMY-2,blaCTX-M-15,blaNDM-5,blaOXA-1,blaTEM-1B	blaCMY_2.1_X91840:100,blaCTX_M_15.1_AY044436:100,blaNDM_5.1_JN104597:100,blaOXA_1.1_HQ170510:100,blaTEM_1B.1_AY458016:100	Res	betaL-g0762_OXA-1,betaL-g2225_TEM-1b,betaL-g0285_CMY-2,betaL-g0401_CTX-M-15,betaL-g0709_NDM-5	CTX-M-15;CMY-2;OXA-1;TEM-1,NDM-5	blaCMY-2_1_X91840,blaOXA-1_1_HQ170510,blaTEM-1B_1_AY458016,blaNDM-5_1_JN104597,blaCTX-M-15_1_AY044436	blaCMY-2,blaCTX-M-15,blaNDM-5,blaOXA-1,blaTEM-1B	blaCMY_2.1_X91840:100,blaCTX_M_15.1_AY044436:100,blaNDM_5.1_JN104597:100,blaOXA_1.1_HQ170510:100,blaTEM_1B.1_AY458016:100	Res	betaL-g0762_OXA-1,betaL-g2225_TEM-1b,betaL-g0285_CMY-2,betaL-g0401_CTX-M-15,betaL-g0709_NDM-5	CTX-M-15;CMY-2;OXA-1;TEM-1,NDM-5	blaCMY-2_1_X91840,blaOXA-1_1_HQ170510,blaTEM-1B_1_AY458016,blaNDM-5_1_JN104597,blaCTX-M-15_1_AY044436	blaCMY-2,blaCTX-M-15,blaNDM-5,blaOXA-1,blaTEM-1B	blaCMY_2.1_X91840:100,blaCTX_M_15.1_AY044436:100,blaNDM_5.1_JN104597:100,blaOXA_1.1_HQ170510:100,blaTEM_1B.1_AY458016:100		chlor-g2304_catB4	-	-	-	catB3.2_U13880:100	Res	quino-g1809_parC_ecol_Chr,amino-g0171_aac6-Ib-cr	gyrA_EC2[83:S-L,87:D-N],parC_EC2[80:S-I]	gyrA-S-83-L-Naladixic_acid_Ciprofloxacin,parC-S-80-I-Nalidixic_acid_Ciprofloxacin,parE-S-458-A-Nalidixic_acid_Ciprofloxacin	gyrA p.D87N,gyrA p.S83L,parC p.S80I,parE p.S458A,aac(6')-Ib-cr	aac_6___Ib_cr.1_DQ303918_2:100		quino-g1809_parC_ecol_Chr,amino-g0171_aac6-Ib-cr	gyrA_EC2[83:S-L,87:D-N],parC_EC2[80:S-I],aac(6')-Ib-cr	gyrA-S-83-L-Naladixic_acid_Ciprofloxacin,parC-S-80-I-Nalidixic_acid_Ciprofloxacin,parE-S-458-A-Nalidixic_acid_Ciprofloxacin	gyrA p.D87N,gyrA p.S83L,parC p.S80I,parE p.S458A,aac(6')-Ib-cr	aac_6___Ib_cr.1_DQ303918_2:100	Sen	-	-	-	-	-	Res
H174820754		macro-g1697_ermB,macro-g1731_mphA	erm(B)[v],mdf(A)[v],mph-(A)*	erm(B)_18_X66468,mph(A)_1_D16251,mdf(A)_1_Y08743	erm(B),mdf(A),mph(A)	erm_B_.1_JN899585:99.86,mdf_A_.1_Y08743:98.3,mph_A_.1_D16251:100	Res	betaL-g2225_TEM-1b,betaL-g0709_NDM-5,betaL-g2023_CMY-42	CMY-42;TEM-1,NDM-5	blaCMY-42_1_HM146927,blaTEM-1B_1_AY458016,blaNDM-5_1_JN104597	blaCMY-42,blaNDM-5,blaTEM-1B	blaCMY_42.1_HM146927:100,blaNDM_5.1_JN104597:100,blaTEM_1B.1_AY458016:100	Res	betaL-g2225_TEM-1b,betaL-g0709_NDM-5,betaL-g2023_CMY-42	CMY-42;TEM-1,NDM-5	blaCMY-42_1_HM146927,blaTEM-1B_1_AY458016,blaNDM-5_1_JN104597	blaCMY-42,blaNDM-5,blaTEM-1B	blaCMY_42.1_HM146927:100,blaNDM_5.1_JN104597:100,blaTEM_1B.1_AY458016:100	Res	betaL-g2225_TEM-1b,betaL-g0709_NDM-5,betaL-g2023_CMY-42	CMY-42;TEM-1,NDM-5	blaCMY-42_1_HM146927,blaTEM-1B_1_AY458016,blaNDM-5_1_JN104597	blaCMY-42,blaNDM-5,blaTEM-1B	blaCMY_42.1_HM146927:100,blaNDM_5.1_JN104597:100,blaTEM_1B.1_AY458016:100		-	-	-	-	-	Res	quino-g1763_gyrA_ecol_Chr,quino-g1809_parC_ecol_Chr	gyrA_EC1[83:S-L,87:D-N],parC_EC2[80:S-I]	gyrA-S-83-L-Naladixic_acid_Ciprofloxacin,parC-S-80-I-Nalidixic_acid_Ciprofloxacin,parE-S-458-A-Nalidixic_acid_Ciprofloxacin	gyrA p.D87N,gyrA p.S83L,parC p.S80I,parE p.S458A	-		quino-g1763_gyrA_ecol_Chr,quino-g1809_parC_ecol_Chr	gyrA_EC1[83:S-L,87:D-N],parC_EC2[80:S-I]	gyrA-S-83-L-Naladixic_acid_Ciprofloxacin,parC-S-80-I-Nalidixic_acid_Ciprofloxacin,parE-S-458-A-Nalidixic_acid_Ciprofloxacin	gyrA p.D87N,gyrA p.S83L,parC p.S80I,parE p.S458A	-	Sen	-	-	-	-	-	Res
H174840471		macro-g1731_mphA	mdf(A)[v],mph-(A)*	mph(A)_1_D16251,mdf(A)_1_Y08743	mdf(A),mph(A)	mdf_A_.1_Y08743:99.92,mph_A_.1_D16251:100	Res	betaL-g0762_OXA-1,betaL-g2225_TEM-1b,betaL-g0709_NDM-5	CTX-M-15[v];OXA-1;TEM-1,NDM-5	blaOXA-1_1_HQ170510,blaTEM-1B_1_AY458016,blaNDM-5_1_JN104597	blaCTX-M-15,blaCTX-M-156,blaCTX-M-176,blaCTX-M-202,blaCTX-M-216,blaCTX-M-22,blaCTX-M-3,blaCTX-M-88,blaNDM-5,blaOXA-1,blaTEM-1B	blaCTX_M_3.1_Y10278:100,blaNDM_5.1_JN104597:100,blaOXA_1.1_HQ170510:100,blaTEM_1B.1_AY458016:100	Res	betaL-g0762_OXA-1,betaL-g2225_TEM-1b,betaL-g0709_NDM-5	CTX-M-15[v];OXA-1;TEM-1,NDM-5	blaOXA-1_1_HQ170510,blaTEM-1B_1_AY458016,blaNDM-5_1_JN104597	blaCTX-M-15,blaCTX-M-156,blaCTX-M-176,blaCTX-M-202,blaCTX-M-216,blaCTX-M-22,blaCTX-M-3,blaCTX-M-88,blaNDM-5,blaOXA-1,blaTEM-1B	blaCTX_M_3.1_Y10278:100,blaNDM_5.1_JN104597:100,blaOXA_1.1_HQ170510:100,blaTEM_1B.1_AY458016:100	Res	betaL-g0762_OXA-1,betaL-g2225_TEM-1b,betaL-g0709_NDM-5	CTX-M-15[v];OXA-1;TEM-1,NDM-5	blaOXA-1_1_HQ170510,blaTEM-1B_1_AY458016,blaNDM-5_1_JN104597	blaCTX-M-15,blaCTX-M-156,blaCTX-M-176,blaCTX-M-202,blaCTX-M-216,blaCTX-M-22,blaCTX-M-3,blaCTX-M-88,blaNDM-5,blaOXA-1,blaTEM-1B	blaCTX_M_3.1_Y10278:100,blaNDM_5.1_JN104597:100,blaOXA_1.1_HQ170510:100,blaTEM_1B.1_AY458016:100		chlor-g2304_catB4	-	-	-	catB3.2_U13880:100	Res	quino-g1763_gyrA_ecol_Chr,quino-g1809_parC_ecol_Chr,amino-g0171_aac6-Ib-cr	gyrA_EC2[83:S-L,87:D-N],parC_EC2[80:S-I]	gyrA-S-83-L-Naladixic_acid_Ciprofloxacin,parC-S-80-I-Nalidixic_acid_Ciprofloxacin,parE-S-458-A-Nalidixic_acid_Ciprofloxacin	gyrA p.D87N,gyrA p.S83L,parC p.S80I,parE p.S458A,aac(6')-Ib-cr	aac_6___Ib_cr.1_DQ303918_2:100		quino-g1763_gyrA_ecol_Chr,quino-g1809_parC_ecol_Chr,amino-g0171_aac6-Ib-cr	gyrA_EC2[83:S-L,87:D-N],parC_EC2[80:S-I],aac(6')-Ib-cr	gyrA-S-83-L-Naladixic_acid_Ciprofloxacin,parC-S-80-I-Nalidixic_acid_Ciprofloxacin,parE-S-458-A-Nalidixic_acid_Ciprofloxacin	gyrA p.D87N,gyrA p.S83L,parC p.S80I,parE p.S458A,aac(6')-Ib-cr	aac_6___Ib_cr.1_DQ303918_2:100	Sen	-	-	-	-	-	Res
H174840473		macro-g1731_mphA	mdf(A)[v],mph-(A),strA	mph(A)_2_U36578	mdf(A),mph(A)	mdf_A_.1_Y08743:97.81,mph_A_.1_D16251:100	Res	betaL-g0762_OXA-1,betaL-g2225_TEM-1b	OXA-1;TEM-1,-	blaOXA-1_1_HQ170510,blaTEM-1B_1_AY458016	blaOXA-1,blaTEM-1B	blaOXA_1.1_HQ170510:100,blaTEM_1B.1_AY458016:100	Sen	betaL-g0762_OXA-1,betaL-g2225_TEM-1b	OXA-1;TEM-1,-	blaOXA-1_1_HQ170510,blaTEM-1B_1_AY458016	blaOXA-1,blaTEM-1B	blaOXA_1.1_HQ170510:100,blaTEM_1B.1_AY458016:100	Sen	betaL-g0762_OXA-1,betaL-g2225_TEM-1b	OXA-1;TEM-1,-	blaOXA-1_1_HQ170510,blaTEM-1B_1_AY458016	blaOXA-1,blaTEM-1B	blaOXA_1.1_HQ170510:100,blaTEM_1B.1_AY458016:100		chlor-g2304_catB4	-	-	-	catB3.2_U13880:100	Res	quino-g1763_gyrA_ecol_Chr,quino-g1809_parC_ecol_Chr,amino-g0171_aac6-Ib-cr	gyrA_EC1[83:S-L,87:D-N],parC_EC1[80:S-I,84:E-V]	gyrA-S-83-L-Naladixic_acid_Ciprofloxacin,parC-E-84-V-Nalidixic_acid_Ciprofloxacin,parE-I-529-L-Nalidixic_acid_Ciprofloxacin	gyrA p.D87N,gyrA p.S83L,parC p.E84V,parC p.S80I,parE p.I529L,aac(6')-Ib-cr	aac_6___Ib_cr.1_DQ303918_2:100		quino-g1763_gyrA_ecol_Chr,quino-g1809_parC_ecol_Chr,amino-g0171_aac6-Ib-cr	gyrA_EC1[83:S-L,87:D-N],parC_EC1[80:S-I,84:E-V],aac(6')-Ib-cr	gyrA-S-83-L-Naladixic_acid_Ciprofloxacin,parC-E-84-V-Nalidixic_acid_Ciprofloxacin,parE-I-529-L-Nalidixic_acid_Ciprofloxacin	gyrA p.D87N,gyrA p.S83L,parC p.E84V,parC p.S80I,parE p.I529L,aac(6')-Ib-cr	aac_6___Ib_cr.1_DQ303918_2:100	Sen	-	-	-	-	-	Res
H174840544		macro-g1731_mphA	mdf(A)[v],mph-(A)	mph(A)_2_U36578	mdf(A),mph(A)	mdf_A_.1_Y08743:97.89,mph_A_.1_D16251:100	Res	betaL-g1306_TEM-1,betaL-g1517_VIM-1	TEM-1,VIM-1	blaTEM-1A_1_HM749966,blaVIM-1_1_Y18050	blaTEM-1A,blaVIM-1	blaTEM_1A.1_HM749966:100,blaVIM_1.1_Y18050:100	Res	betaL-g1306_TEM-1,betaL-g1517_VIM-1	TEM-1,VIM-1	blaTEM-1A_1_HM749966,blaVIM-1_1_Y18050	blaTEM-1A,blaVIM-1	blaTEM_1A.1_HM749966:100,blaVIM_1.1_Y18050:100	Res	betaL-g1306_TEM-1,betaL-g1517_VIM-1	TEM-1,VIM-1	blaTEM-1A_1_HM749966,blaVIM-1_1_Y18050	blaTEM-1A,blaVIM-1	blaTEM_1A.1_HM749966:100,blaVIM_1.1_Y18050:100		-	-	-	-	-	Res	-	-	-	-	-		-	-	-	-	-	Sen	-	-	-	-	-	Sen
H180400577		-	mdf(A)[v],strA	mdf(A)_1_Y08743	mdf(A)	mdf_A_.1_Y08743:98.13	Res	betaL-g1033_OXA-48	TEM-117-p*,OXA-48	blaOXA-48_1_AY236073,blaTEM-1C_1_FJ560503	blaOXA-48,blaTEM-1C	blaOXA_48.1_AY236073:100,blaTEM_1C.1_FJ560503:100	Res	betaL-g1033_OXA-48	TEM-117-p*,OXA-48	blaOXA-48_1_AY236073,blaTEM-1C_1_FJ560503	blaOXA-48,blaTEM-1C	blaOXA_48.1_AY236073:100,blaTEM_1C.1_FJ560503:100	Sen	betaL-g1033_OXA-48	TEM-117-p*,OXA-48	blaOXA-48_1_AY236073,blaTEM-1C_1_FJ560503	blaOXA-48,blaTEM-1C	blaOXA_48.1_AY236073:100,blaTEM_1C.1_FJ560503:100		-	-	-	-	-	Res	-	-	-	-	-		-	-	-	-	-	Sen	-	-	-	-	-	Sen
H180600665		macro-g1731_mphA	mdf(A)[v],mph-(A)	mph(A)_2_U36578	mdf(A),mph(A)	mdf_A_.1_Y08743:97.81,mph_A_.1_D16251:100	Res	betaL-g2225_TEM-1b,betaL-g0401_CTX-M-15	CTX-M-15;TEM-1,-	blaTEM-1B_1_AY458016,blaCTX-M-15_1_AY044436	blaCTX-M-15,blaTEM-1B	blaCTX_M_15.1_AY044436:100,blaTEM_1B.1_AY458016:100	Res	betaL-g2225_TEM-1b,betaL-g0401_CTX-M-15	CTX-M-15;TEM-1,-	blaTEM-1B_1_AY458016,blaCTX-M-15_1_AY044436	blaCTX-M-15,blaTEM-1B	blaCTX_M_15.1_AY044436:100,blaTEM_1B.1_AY458016:100	Res	betaL-g2225_TEM-1b,betaL-g0401_CTX-M-15	CTX-M-15;TEM-1,-	blaTEM-1B_1_AY458016,blaCTX-M-15_1_AY044436	blaCTX-M-15,blaTEM-1B	blaCTX_M_15.1_AY044436:100,blaTEM_1B.1_AY458016:100		-	-	-	-	-	Res	-	-	parE-I-529-L-Nalidixic_acid_Ciprofloxacin	parE p.I529L	-		-	-	parE-I-529-L-Nalidixic_acid_Ciprofloxacin	parE p.I529L	-	Sen	-	-	-	-	-	Res
H180600667		-	mdf(A)[v]	-	mdf(A)	mdf_A_.1_Y08743:97.81	Res	betaL-g2225_TEM-1b,betaL-g0397_CTX-M-14	CTX-M-14;TEM-1,-	blaCTX-M-14_1_AF252622,blaTEM-1B_1_AY458016	blaCTX-M-14,blaTEM-1B	blaCTX_M_14.1_AF252622:100,blaTEM_1B.1_AY458016:100	Res	betaL-g2225_TEM-1b,betaL-g0397_CTX-M-14	CTX-M-14;TEM-1,-	blaCTX-M-14_1_AF252622,blaTEM-1B_1_AY458016	blaCTX-M-14,blaTEM-1B	blaCTX_M_14.1_AF252622:100,blaTEM_1B.1_AY458016:100	Res	betaL-g2225_TEM-1b,betaL-g0397_CTX-M-14	CTX-M-14;TEM-1,-	blaCTX-M-14_1_AF252622,blaTEM-1B_1_AY458016	blaCTX-M-14,blaTEM-1B	blaCTX_M_14.1_AF252622:100,blaTEM_1B.1_AY458016:100		-	-	-	-	-	Res	quino-g1763_gyrA_ecol_Chr,quino-g1809_parC_ecol_Chr	gyrA_EC1[83:S-L,87:D-N],parC_EC1[80:S-I,84:E-V]	gyrA-S-83-L-Naladixic_acid_Ciprofloxacin,parC-E-84-V-Nalidixic_acid_Ciprofloxacin,parE-I-529-L-Nalidixic_acid_Ciprofloxacin	gyrA p.D87N,gyrA p.S83L,parC p.E84V,parC p.S80I,parE p.I529L	-		quino-g1763_gyrA_ecol_Chr,quino-g1809_parC_ecol_Chr	gyrA_EC1[83:S-L,87:D-N],parC_EC1[80:S-I,84:E-V]	gyrA-S-83-L-Naladixic_acid_Ciprofloxacin,parC-E-84-V-Nalidixic_acid_Ciprofloxacin,parE-I-529-L-Nalidixic_acid_Ciprofloxacin	gyrA p.D87N,gyrA p.S83L,parC p.E84V,parC p.S80I,parE p.I529L	-	Sen	-	-	-	-	-	Res
H180980498		-	mdf(A)[v],strA	mdf(A)_1_Y08743	mdf(A)	mdf_A_.1_Y08743:98.3	Res	betaL-g1033_OXA-48	TEM-1,OXA-48	blaOXA-48_1_AY236073,blaTEM-1B_1_AY458016	blaOXA-48,blaTEM-1B	blaOXA_48.1_AY236073:100,blaTEM_1B.1_AY458016:100	Res	betaL-g1033_OXA-48	TEM-1,OXA-48	blaOXA-48_1_AY236073,blaTEM-1B_1_AY458016	blaOXA-48,blaTEM-1B	blaOXA_48.1_AY236073:100,blaTEM_1B.1_AY458016:100	Sen	betaL-g1033_OXA-48	TEM-1,OXA-48	blaOXA-48_1_AY236073,blaTEM-1B_1_AY458016	blaOXA-48,blaTEM-1B	blaOXA_48.1_AY236073:100,blaTEM_1B.1_AY458016:100		-	-	-	-	-	Res	quino-g1763_gyrA_ecol_Chr,quino-g1809_parC_ecol_Chr	gyrA_EC1[83:S-L,87:D-Y],parC_EC2[80:S-I]	gyrA-D-87-Y-Naladixic_acid,parC-S-80-I-Nalidixic_acid_Ciprofloxacin	gyrA p.D87Y,gyrA p.S83L,parC p.S80I	-		quino-g1763_gyrA_ecol_Chr,quino-g1809_parC_ecol_Chr	gyrA_EC1[83:S-L,87:D-Y],parC_EC2[80:S-I]	gyrA-D-87-Y-Naladixic_acid,parC-S-80-I-Nalidixic_acid_Ciprofloxacin	gyrA p.D87Y,gyrA p.S83L,parC p.S80I	-	Sen	-	-	-	-	-	Sen
H181180400		-	mdf(A)[v],strA	mdf(A)_1_Y08743	mdf(A)	mdf_A_.1_Y08743:98.13	Res	betaL-g1033_OXA-48	TEM-117-p*,OXA-48	blaOXA-48_1_AY236073,blaTEM-1C_1_FJ560503	blaOXA-48,blaTEM-1C	blaOXA_48.1_AY236073:100,blaTEM_1C.1_FJ560503:100	Res	betaL-g1033_OXA-48	TEM-117-p*,OXA-48	blaOXA-48_1_AY236073,blaTEM-1C_1_FJ560503	blaOXA-48,blaTEM-1C	blaOXA_48.1_AY236073:100,blaTEM_1C.1_FJ560503:100	Sen	betaL-g1033_OXA-48	TEM-117-p*,OXA-48	blaOXA-48_1_AY236073,blaTEM-1C_1_FJ560503	blaOXA-48,blaTEM-1C	blaOXA_48.1_AY236073:100,blaTEM_1C.1_FJ560503:100		-	-	-	-	-	Res	-	-	-	-	-		-	-	-	-	-	Sen	-	-	-	-	-	Sen
H181300590		macro-g1731_mphA	mdf(A)[v],mph-(A),strA	mph(A)_1_D16251,mph(A)_2_U36578	mdf(A),mph(A)	mdf_A_.1_Y08743:97.89,mph_A_.1_D16251:100	Res	betaL-g0762_OXA-1,betaL-g0401_CTX-M-15,betaL-g0704_NDM-1	CTX-M-15;OXA-1,NDM-1	blaOXA-1_1_HQ170510,blaNDM-1_1_FN396876,blaNDM-22_1_MH243357,blaNDM-24_1_MH450215,blaCTX-M-15_1_AY044436	blaCTX-M-15,blaOXA-1	blaDHA_7.1_HQ456945:99.87,blaCTX_M_15.1_AY044436:100,blaNDM_1.1_FN396876:100,blaOXA_1.1_HQ170510:100	Res	betaL-g0762_OXA-1,betaL-g0401_CTX-M-15,betaL-g0704_NDM-1	CTX-M-15;OXA-1,NDM-1	blaOXA-1_1_HQ170510,blaNDM-1_1_FN396876,blaNDM-22_1_MH243357,blaNDM-24_1_MH450215,blaCTX-M-15_1_AY044436	blaCTX-M-15,blaOXA-1	blaDHA_7.1_HQ456945:99.87,blaCTX_M_15.1_AY044436:100,blaNDM_1.1_FN396876:100,blaOXA_1.1_HQ170510:100	Res	betaL-g0762_OXA-1,betaL-g0401_CTX-M-15,betaL-g0704_NDM-1	CTX-M-15;OXA-1,NDM-1	blaOXA-1_1_HQ170510,blaNDM-1_1_FN396876,blaNDM-22_1_MH243357,blaNDM-24_1_MH450215,blaCTX-M-15_1_AY044436	blaCTX-M-15,blaOXA-1	blaDHA_7.1_HQ456945:99.87,blaCTX_M_15.1_AY044436:100,blaNDM_1.1_FN396876:100,blaOXA_1.1_HQ170510:100		chlor-g2304_catB4	catB-3[v]	-	catB3	catB3.2_U13880:100	Res	quino-g1809_parC_ecol_Chr,amino-g0171_aac6-Ib-cr	gyrA_EC1[83:S-L,87:D-N],parC_EC2[80:S-I]	gyrA-S-83-L-Naladixic_acid_Ciprofloxacin,parC-S-80-I-Nalidixic_acid_Ciprofloxacin,parE-L-416-F-Nalidixic_acid_Ciprofloxacin	gyrA p.D87N,gyrA p.S83L,parC p.S80I,parE p.L416F,aac(6')-Ib-cr	aac_6___Ib_cr.1_DQ303918_2:100		quino-g1809_parC_ecol_Chr,amino-g0171_aac6-Ib-cr	gyrA_EC1[83:S-L,87:D-N],parC_EC2[80:S-I],aac(6')-Ib-cr	gyrA-S-83-L-Naladixic_acid_Ciprofloxacin,parC-S-80-I-Nalidixic_acid_Ciprofloxacin,parE-L-416-F-Nalidixic_acid_Ciprofloxacin	gyrA p.D87N,gyrA p.S83L,parC p.S80I,parE p.L416F,aac(6')-Ib-cr	aac_6___Ib_cr.1_DQ303918_2:100	Sen	-	-	-	-	-	Res
H181300591		macro-g1731_mphA	mdf(A)[v],mph-(A),strA	mph(A)_2_U36578	mdf(A),mph(A)	mdf_A_.1_Y08743:97.89,mph_A_.1_D16251:100	Res	betaL-g0762_OXA-1,betaL-g0401_CTX-M-15,betaL-g0704_NDM-1	CTX-M-15;OXA-1,NDM-1	blaOXA-1_1_HQ170510,blaNDM-1_1_FN396876,blaCTX-M-15_1_AY044436	blaCTX-M-15,blaDHA-1,blaDHA-24,blaDHA-7,blaNDM-1,blaOXA-1	blaDHA_7.1_HQ456945:99.87,blaCTX_M_15.1_AY044436:100,blaNDM_1.1_FN396876:100,blaOXA_1.1_HQ170510:100	Res	betaL-g0762_OXA-1,betaL-g0401_CTX-M-15,betaL-g0704_NDM-1	CTX-M-15;OXA-1,NDM-1	blaOXA-1_1_HQ170510,blaNDM-1_1_FN396876,blaCTX-M-15_1_AY044436	blaCTX-M-15,blaDHA-1,blaDHA-24,blaDHA-7,blaNDM-1,blaOXA-1	blaDHA_7.1_HQ456945:99.87,blaCTX_M_15.1_AY044436:100,blaNDM_1.1_FN396876:100,blaOXA_1.1_HQ170510:100	Res	betaL-g0762_OXA-1,betaL-g0401_CTX-M-15,betaL-g0704_NDM-1	CTX-M-15;OXA-1,NDM-1	blaOXA-1_1_HQ170510,blaNDM-1_1_FN396876,blaCTX-M-15_1_AY044436	blaCTX-M-15,blaDHA-1,blaDHA-24,blaDHA-7,blaNDM-1,blaOXA-1	blaDHA_7.1_HQ456945:99.87,blaCTX_M_15.1_AY044436:100,blaNDM_1.1_FN396876:100,blaOXA_1.1_HQ170510:100		chlor-g2304_catB4	catB-3[v]	-	catB3	catB3.2_U13880:100	Res	quino-g1809_parC_ecol_Chr,amino-g0171_aac6-Ib-cr	gyrA_EC1[83:S-L,87:D-N],parC_EC2[80:S-I]	gyrA-S-83-L-Naladixic_acid_Ciprofloxacin,parC-S-80-I-Nalidixic_acid_Ciprofloxacin,parE-L-416-F-Nalidixic_acid_Ciprofloxacin	gyrA p.D87N,gyrA p.S83L,parC p.S80I,parE p.L416F,aac(6')-Ib-cr	aac_6___Ib_cr.1_DQ303918_2:100		quino-g1809_parC_ecol_Chr,amino-g0171_aac6-Ib-cr	gyrA_EC1[83:S-L,87:D-N],parC_EC2[80:S-I],aac(6')-Ib-cr	gyrA-S-83-L-Naladixic_acid_Ciprofloxacin,parC-S-80-I-Nalidixic_acid_Ciprofloxacin,parE-L-416-F-Nalidixic_acid_Ciprofloxacin	gyrA p.D87N,gyrA p.S83L,parC p.S80I,parE p.L416F,aac(6')-Ib-cr	aac_6___Ib_cr.1_DQ303918_2:100	Sen	-	-	-	-	-	Res
H181320616		macro-g1731_mphA	mdf(A)[v],mph-(A),strA	mph(A)_2_U36578	mdf(A),mph(A)	mdf_A_.1_Y08743:97.89,mph_A_.1_D16251:100	Res	betaL-g0762_OXA-1,betaL-g0401_CTX-M-15,betaL-g0704_NDM-1	CTX-M-15;OXA-1,NDM-1	blaOXA-1_1_HQ170510,blaNDM-1_1_FN396876,blaCTX-M-15_1_AY044436	blaCTX-M-15,blaDHA-1,blaDHA-24,blaDHA-7,blaNDM-1,blaOXA-1	blaDHA_7.1_HQ456945:99.87,blaCTX_M_15.1_AY044436:100,blaNDM_1.1_FN396876:100,blaOXA_1.1_HQ170510:100	Res	betaL-g0762_OXA-1,betaL-g0401_CTX-M-15,betaL-g0704_NDM-1	CTX-M-15;OXA-1,NDM-1	blaOXA-1_1_HQ170510,blaNDM-1_1_FN396876,blaCTX-M-15_1_AY044436	blaCTX-M-15,blaDHA-1,blaDHA-24,blaDHA-7,blaNDM-1,blaOXA-1	blaDHA_7.1_HQ456945:99.87,blaCTX_M_15.1_AY044436:100,blaNDM_1.1_FN396876:100,blaOXA_1.1_HQ170510:100	Res	betaL-g0762_OXA-1,betaL-g0401_CTX-M-15,betaL-g0704_NDM-1	CTX-M-15;OXA-1,NDM-1	blaOXA-1_1_HQ170510,blaNDM-1_1_FN396876,blaCTX-M-15_1_AY044436	blaCTX-M-15,blaDHA-1,blaDHA-24,blaDHA-7,blaNDM-1,blaOXA-1	blaDHA_7.1_HQ456945:99.87,blaCTX_M_15.1_AY044436:100,blaNDM_1.1_FN396876:100,blaOXA_1.1_HQ170510:100		chlor-g2304_catB4	catB-3[v]	-	catB3	catB3.2_U13880:100	Res	quino-g1809_parC_ecol_Chr,amino-g0171_aac6-Ib-cr	gyrA_EC1[83:S-L,87:D-N],parC_EC2[80:S-I]	gyrA-S-83-L-Naladixic_acid_Ciprofloxacin,parC-S-80-I-Nalidixic_acid_Ciprofloxacin,parE-L-416-F-Nalidixic_acid_Ciprofloxacin	gyrA p.D87N,gyrA p.S83L,parC p.S80I,parE p.L416F,aac(6')-Ib-cr	aac_6___Ib_cr.1_DQ303918_2:100		quino-g1809_parC_ecol_Chr,amino-g0171_aac6-Ib-cr	gyrA_EC1[83:S-L,87:D-N],parC_EC2[80:S-I],aac(6')-Ib-cr	gyrA-S-83-L-Naladixic_acid_Ciprofloxacin,parC-S-80-I-Nalidixic_acid_Ciprofloxacin,parE-L-416-F-Nalidixic_acid_Ciprofloxacin	gyrA p.D87N,gyrA p.S83L,parC p.S80I,parE p.L416F,aac(6')-Ib-cr	aac_6___Ib_cr.1_DQ303918_2:100	Sen	-	-	-	-	-	Res
H181540515		macro-g1731_mphA	mdf(A)[v],mph-(A),strA	mdf(A)_1_Y08743	mdf(A),mph(A)	mdf_A_.1_Y08743:99.84,mph_A_.1_D16251:100	Res	betaL-g0762_OXA-1,betaL-g2225_TEM-1b,betaL-g0401_CTX-M-15	CTX-M-15;OXA-1;TEM-1,-	blaOXA-1_1_HQ170510,blaTEM-1B_1_AY458016,blaCTX-M-15_1_AY044436	blaCTX-M-15,blaOXA-1,blaTEM-1B	blaCTX_M_15.1_AY044436:100,blaOXA_1.1_HQ170510:100,blaTEM_1B.1_AY458016:100	Res	betaL-g0762_OXA-1,betaL-g2225_TEM-1b,betaL-g0401_CTX-M-15	CTX-M-15;OXA-1;TEM-1,-	blaOXA-1_1_HQ170510,blaTEM-1B_1_AY458016,blaCTX-M-15_1_AY044436	blaCTX-M-15,blaOXA-1,blaTEM-1B	blaCTX_M_15.1_AY044436:100,blaOXA_1.1_HQ170510:100,blaTEM_1B.1_AY458016:100	Res	betaL-g0762_OXA-1,betaL-g2225_TEM-1b,betaL-g0401_CTX-M-15	CTX-M-15;OXA-1;TEM-1,-	blaOXA-1_1_HQ170510,blaTEM-1B_1_AY458016,blaCTX-M-15_1_AY044436	blaCTX-M-15,blaOXA-1,blaTEM-1B	blaCTX_M_15.1_AY044436:100,blaOXA_1.1_HQ170510:100,blaTEM_1B.1_AY458016:100		chlor-g2304_catB4	-	-	-	catB3.2_U13880:100	Res	quino-g1809_parC_ecol_Chr,amino-g0171_aac6-Ib-cr	gyrA_EC2[83:S-L,87:D-N],parC_EC2[80:S-I]	gyrA-S-83-L-Naladixic_acid_Ciprofloxacin,parC-S-80-I-Nalidixic_acid_Ciprofloxacin,parE-S-458-A-Nalidixic_acid_Ciprofloxacin	gyrA p.D87N,gyrA p.S83L,parC p.S80I,parE p.S458A,aac(6')-Ib-cr	aac_6___Ib_cr.1_DQ303918_2:100		quino-g1809_parC_ecol_Chr,amino-g0171_aac6-Ib-cr	gyrA_EC2[83:S-L,87:D-N],parC_EC2[80:S-I],aac(6')-Ib-cr	gyrA-S-83-L-Naladixic_acid_Ciprofloxacin,parC-S-80-I-Nalidixic_acid_Ciprofloxacin,parE-S-458-A-Nalidixic_acid_Ciprofloxacin	gyrA p.D87N,gyrA p.S83L,parC p.S80I,parE p.S458A,aac(6')-Ib-cr	aac_6___Ib_cr.1_DQ303918_2:100	Sen	-	-	-	-	-	Res
H181540645		macro-g1697_ermB,macro-g1731_mphA	erm(B)[v],mdf(A)[v],mph-(A)*	erm(B)_18_X66468,mph(A)_1_D16251,mdf(A)_1_Y08743	erm(B),mdf(A),mph(A)	erm_B_.1_JN899585:99.86,mdf_A_.1_Y08743:99.92,mph_A_.1_D16251:100	Res	betaL-g0762_OXA-1,betaL-g2225_TEM-1b,betaL-g0401_CTX-M-15,betaL-g0709_NDM-5	CTX-M-15;OXA-1;TEM-1,NDM-5	blaOXA-1_1_HQ170510,blaTEM-1B_1_AY458016,blaNDM-5_1_JN104597,blaCTX-M-15_1_AY044436	blaCTX-M-15,blaNDM-5,blaOXA-1,blaTEM-1B	blaCTX_M_15.1_AY044436:100,blaNDM_5.1_JN104597:100,blaOXA_1.1_HQ170510:100,blaTEM_1B.1_AY458016:100	Res	betaL-g0762_OXA-1,betaL-g2225_TEM-1b,betaL-g0401_CTX-M-15,betaL-g0709_NDM-5	CTX-M-15;OXA-1;TEM-1,NDM-5	blaOXA-1_1_HQ170510,blaTEM-1B_1_AY458016,blaNDM-5_1_JN104597,blaCTX-M-15_1_AY044436	blaCTX-M-15,blaNDM-5,blaOXA-1,blaTEM-1B	blaCTX_M_15.1_AY044436:100,blaNDM_5.1_JN104597:100,blaOXA_1.1_HQ170510:100,blaTEM_1B.1_AY458016:100	Res	betaL-g0762_OXA-1,betaL-g2225_TEM-1b,betaL-g0401_CTX-M-15,betaL-g0709_NDM-5	CTX-M-15;OXA-1;TEM-1,NDM-5	blaOXA-1_1_HQ170510,blaTEM-1B_1_AY458016,blaNDM-5_1_JN104597,blaCTX-M-15_1_AY044436	blaCTX-M-15,blaNDM-5,blaOXA-1,blaTEM-1B	blaCTX_M_15.1_AY044436:100,blaNDM_5.1_JN104597:100,blaOXA_1.1_HQ170510:100,blaTEM_1B.1_AY458016:100		chlor-g2304_catB4	-	-	-	catB3.2_U13880:100	Res	quino-g1809_parC_ecol_Chr,amino-g0171_aac6-Ib-cr	gyrA_EC2[83:S-L,87:D-N],parC_EC2[80:S-I]	gyrA-S-83-L-Naladixic_acid_Ciprofloxacin,parC-S-80-I-Nalidixic_acid_Ciprofloxacin,parE-S-458-A-Nalidixic_acid_Ciprofloxacin	gyrA p.D87N,gyrA p.S83L,parC p.S80I,parE p.S458A,aac(6')-Ib-cr	aac_6___Ib_cr.1_DQ303918_2:100		quino-g1809_parC_ecol_Chr,amino-g0171_aac6-Ib-cr	gyrA_EC2[83:S-L,87:D-N],parC_EC2[80:S-I],aac(6')-Ib-cr	gyrA-S-83-L-Naladixic_acid_Ciprofloxacin,parC-S-80-I-Nalidixic_acid_Ciprofloxacin,parE-S-458-A-Nalidixic_acid_Ciprofloxacin	gyrA p.D87N,gyrA p.S83L,parC p.S80I,parE p.S458A,aac(6')-Ib-cr	aac_6___Ib_cr.1_DQ303918_2:100	Sen	-	-	-	-	-	Res
H181580527		-	mdf(A)[v]	mdf(A)_1_Y08743	mdf(A)	mdf_A_.1_Y08743:99.92	Res	betaL-g1033_OXA-48	-,OXA-48	blaOXA-48_1_AY236073	blaOXA-48	blaOXA_48.1_AY236073:100	Res	betaL-g1033_OXA-48	-,OXA-48	blaOXA-48_1_AY236073	blaOXA-48	blaOXA_48.1_AY236073:100	Sen	betaL-g1033_OXA-48	-,OXA-48	blaOXA-48_1_AY236073	blaOXA-48	blaOXA_48.1_AY236073:100		-	-	-	-	-	Res	-	-	-	-	-		-	-	-	-	-	Sen	-	-	-	-	-	Sen
H181700591		-	mdf(A)[v],strA	mdf(A)_1_Y08743	mdf(A)	mdf_A_.1_Y08743:98.22	Res	betaL-g0762_OXA-1,betaL-g0401_CTX-M-15	CTX-M-15;OXA-1,-	blaOXA-1_1_HQ170510,blaCTX-M-15_1_AY044436	blaCTX-M-15,blaOXA-1	blaCTX_M_15.1_AY044436:100,blaOXA_1.1_HQ170510:100	Res	betaL-g0762_OXA-1,betaL-g0401_CTX-M-15	CTX-M-15;OXA-1,-	blaOXA-1_1_HQ170510,blaCTX-M-15_1_AY044436	blaCTX-M-15,blaOXA-1	blaCTX_M_15.1_AY044436:100,blaOXA_1.1_HQ170510:100	Res	betaL-g0762_OXA-1,betaL-g0401_CTX-M-15	CTX-M-15;OXA-1,-	blaOXA-1_1_HQ170510,blaCTX-M-15_1_AY044436	blaCTX-M-15,blaOXA-1	blaCTX_M_15.1_AY044436:100,blaOXA_1.1_HQ170510:100		chlor-g2304_catB4	-	-	-	catB3.2_U13880:100	Res	quino-g1763_gyrA_ecol_Chr,quino-g1809_parC_ecol_Chr,amino-g0171_aac6-Ib-cr	gyrA_EC2[83:S-L,87:D-N],parC_EC1[80:S-I]	parC-S-80-I-Nalidixic_acid_Ciprofloxacin,parE-S-458-A-Nalidixic_acid_Ciprofloxacin	gyrA p.D87N,gyrA p.S83L,parC p.S80I,parE p.S458A,aac(6')-Ib-cr	aac_6___Ib_cr.1_DQ303918_2:100		quino-g1763_gyrA_ecol_Chr,quino-g1809_parC_ecol_Chr,amino-g0171_aac6-Ib-cr	gyrA_EC2[83:S-L,87:D-N],parC_EC1[80:S-I],aac(6')-Ib-cr	parC-S-80-I-Nalidixic_acid_Ciprofloxacin,parE-S-458-A-Nalidixic_acid_Ciprofloxacin	gyrA p.D87N,gyrA p.S83L,parC p.S80I,parE p.S458A,aac(6')-Ib-cr	aac_6___Ib_cr.1_DQ303918_2:100	Sen	-	-	-	-	-	Res
H182260376		-	mdf(A)[v]	-	mdf(A)	mdf_A_.1_Y08743:97.97	Res	betaL-g1033_OXA-48	-,OXA-48	blaOXA-48_1_AY236073	blaOXA-48	blaOXA_48.1_AY236073:100	Sen	betaL-g1033_OXA-48	-,OXA-48	blaOXA-48_1_AY236073	blaOXA-48	blaOXA_48.1_AY236073:100	Sen	betaL-g1033_OXA-48	-,OXA-48	blaOXA-48_1_AY236073	blaOXA-48	blaOXA_48.1_AY236073:100		-	-	-	-	-	Res	-	-	gyrA-A-67-S-Naladixic_acid	-	-		-	-	gyrA-A-67-S-Naladixic_acid	-	-	Sen	-	-	-	-	-	Sen
H182580463		macro-g1697_ermB,macro-g1731_mphA	erm(B)[v],mdf(A)[v],mph-(A)*	erm(B)_18_X66468,mph(A)_1_D16251,mdf(A)_1_Y08743	erm(B),mdf(A),mph(A)	erm_B_.1_JN899585:99.86,mdf_A_.1_Y08743:98.3,mph_A_.1_D16251:100	Res	betaL-g0762_OXA-1,betaL-g2225_TEM-1b,betaL-g0401_CTX-M-15,betaL-g0709_NDM-5,betaL-g2023_CMY-42	CTX-M-15;CMY-42;OXA-1;TEM-1,NDM-5	blaCMY-42_1_HM146927,blaOXA-1_1_HQ170510,blaTEM-1B_1_AY458016,blaNDM-5_1_JN104597,blaCTX-M-15_1_AY044436	blaCMY-42,blaCTX-M-15,blaNDM-5,blaOXA-1,blaTEM-1B	blaCMY_42.1_HM146927:100,blaCTX_M_15.1_AY044436:100,blaNDM_5.1_JN104597:100,blaOXA_1.1_HQ170510:100,blaTEM_1B.1_AY458016:100	Res	betaL-g0762_OXA-1,betaL-g2225_TEM-1b,betaL-g0401_CTX-M-15,betaL-g0709_NDM-5,betaL-g2023_CMY-42	CTX-M-15;CMY-42;OXA-1;TEM-1,NDM-5	blaCMY-42_1_HM146927,blaOXA-1_1_HQ170510,blaTEM-1B_1_AY458016,blaNDM-5_1_JN104597,blaCTX-M-15_1_AY044436	blaCMY-42,blaCTX-M-15,blaNDM-5,blaOXA-1,blaTEM-1B	blaCMY_42.1_HM146927:100,blaCTX_M_15.1_AY044436:100,blaNDM_5.1_JN104597:100,blaOXA_1.1_HQ170510:100,blaTEM_1B.1_AY458016:100	Res	betaL-g0762_OXA-1,betaL-g2225_TEM-1b,betaL-g0401_CTX-M-15,betaL-g0709_NDM-5,betaL-g2023_CMY-42	CTX-M-15;CMY-42;OXA-1;TEM-1,NDM-5	blaCMY-42_1_HM146927,blaOXA-1_1_HQ170510,blaTEM-1B_1_AY458016,blaNDM-5_1_JN104597,blaCTX-M-15_1_AY044436	blaCMY-42,blaCTX-M-15,blaNDM-5,blaOXA-1,blaTEM-1B	blaCMY_42.1_HM146927:100,blaCTX_M_15.1_AY044436:100,blaNDM_5.1_JN104597:100,blaOXA_1.1_HQ170510:100,blaTEM_1B.1_AY458016:100		chlor-g2304_catB4	-	-	-	catB3.2_U13880:100	Res	quino-g1763_gyrA_ecol_Chr,quino-g1809_parC_ecol_Chr,amino-g0171_aac6-Ib-cr	gyrA_EC1[83:S-L,87:D-N],parC_EC2[80:S-I]	gyrA-S-83-L-Naladixic_acid_Ciprofloxacin,parC-S-80-I-Nalidixic_acid_Ciprofloxacin,parE-S-458-A-Nalidixic_acid_Ciprofloxacin	gyrA p.D87N,gyrA p.S83L,parC p.S80I,parE p.S458A,aac(6')-Ib-cr	aac_6___Ib_cr.1_DQ303918_2:100		quino-g1763_gyrA_ecol_Chr,quino-g1809_parC_ecol_Chr,amino-g0171_aac6-Ib-cr	gyrA_EC1[83:S-L,87:D-N],parC_EC2[80:S-I],aac(6')-Ib-cr	gyrA-S-83-L-Naladixic_acid_Ciprofloxacin,parC-S-80-I-Nalidixic_acid_Ciprofloxacin,parE-S-458-A-Nalidixic_acid_Ciprofloxacin	gyrA p.D87N,gyrA p.S83L,parC p.S80I,parE p.S458A,aac(6')-Ib-cr	aac_6___Ib_cr.1_DQ303918_2:100	Sen	-	-	-	-	-	Res
H182620799		-	mdf(A)[v]	mdf(A)_1_Y08743	mdf(A)	mdf_A_.1_Y08743:99.92	Res	betaL-g2225_TEM-1b	TEM-1,-	blaTEM-1B_1_AY458016	blaTEM-1B	blaTEM_1B.1_AY458016:100	Sen	betaL-g2225_TEM-1b	TEM-1,-	blaTEM-1B_1_AY458016	blaTEM-1B	blaTEM_1B.1_AY458016:100	Res	betaL-g2225_TEM-1b	TEM-1,-	blaTEM-1B_1_AY458016	blaTEM-1B	blaTEM_1B.1_AY458016:100		-	-	-	-	-	Res	-	-	-	-	-		-	-	-	-	-	Sen	-	-	-	-	-	Sen
H182780651		macro-g1695_erm42	erm-(42)[v],mdf(A)[v],strA,sat2A	erm(42)_2_AB601890,mdf(A)_1_Y08743	erm(42),mdf(A)	erm_42_.2_AB601890:99.89,mdf_A_.1_Y08743:98.13	Res	betaL-g0762_OXA-1,betaL-g2225_TEM-1b,betaL-g0401_CTX-M-15,betaL-g2023_CMY-42	CTX-M-15;CMY-42;OXA-1;TEM-1,-	blaCMY-42_1_HM146927,blaOXA-1_1_HQ170510,blaTEM-1B_1_AY458016,blaCTX-M-15_1_AY044436	blaCMY-42,blaCTX-M-15,blaOXA-1,blaTEM-1B	blaCMY_42.1_HM146927:100,blaCTX_M_15.1_AY044436:100,blaOXA_1.1_HQ170510:100,blaTEM_1B.1_AY458016:100	Res	betaL-g0762_OXA-1,betaL-g2225_TEM-1b,betaL-g0401_CTX-M-15,betaL-g2023_CMY-42	CTX-M-15;CMY-42;OXA-1;TEM-1,-	blaCMY-42_1_HM146927,blaOXA-1_1_HQ170510,blaTEM-1B_1_AY458016,blaCTX-M-15_1_AY044436	blaCMY-42,blaCTX-M-15,blaOXA-1,blaTEM-1B	blaCMY_42.1_HM146927:100,blaCTX_M_15.1_AY044436:100,blaOXA_1.1_HQ170510:100,blaTEM_1B.1_AY458016:100	Res	betaL-g0762_OXA-1,betaL-g2225_TEM-1b,betaL-g0401_CTX-M-15,betaL-g2023_CMY-42	CTX-M-15;CMY-42;OXA-1;TEM-1,-	blaCMY-42_1_HM146927,blaOXA-1_1_HQ170510,blaTEM-1B_1_AY458016,blaCTX-M-15_1_AY044436	blaCMY-42,blaCTX-M-15,blaOXA-1,blaTEM-1B	blaCMY_42.1_HM146927:100,blaCTX_M_15.1_AY044436:100,blaOXA_1.1_HQ170510:100,blaTEM_1B.1_AY458016:100		chlor-g1585_floR,chlor-g2304_catB4	floR[v]	floR_2_AF118107	floR	catB3.2_U13880:100,floR.2_AF118107:98.19	Res	amino-g0171_aac6-Ib-cr	gyrA_EC2[83:S-L,87:D-N],parC_EC2[57:S-T,80:S-I]	parC-S-80-I-Nalidixic_acid_Ciprofloxacin,parE-S-458-A-Nalidixic_acid_Ciprofloxacin,floR_2_AF118107	gyrA p.D87N,gyrA p.S83L,parC p.S57T,parC p.S80I,parE p.S458A,aac(6')-Ib-cr	aac_6___Ib_cr.1_DQ303918_2:100		amino-g0171_aac6-Ib-cr	gyrA_EC2[83:S-L,87:D-N],parC_EC2[57:S-T,80:S-I],aac(6')-Ib-cr	parC-S-80-I-Nalidixic_acid_Ciprofloxacin,parE-S-458-A-Nalidixic_acid_Ciprofloxacin,floR_2_AF118107	gyrA p.D87N,gyrA p.S83L,parC p.S57T,parC p.S80I,parE p.S458A,aac(6')-Ib-cr	aac_6___Ib_cr.1_DQ303918_2:100	Sen	-	-	-	-	-	Res
H182800423		-	mdf(A)[v]	mdf(A)_1_Y08743	mdf(A)	mdf_A_.1_Y08743:98.46	Res	betaL-g0401_CTX-M-15	CTX-M-15,-	blaCTX-M-15_1_AY044436	blaCTX-M-15	blaCTX_M_15.1_AY044436:100	Res	betaL-g0401_CTX-M-15	CTX-M-15,-	blaCTX-M-15_1_AY044436	blaCTX-M-15	blaCTX_M_15.1_AY044436:100	Res	betaL-g0401_CTX-M-15	CTX-M-15,-	blaCTX-M-15_1_AY044436	blaCTX-M-15	blaCTX_M_15.1_AY044436:100		-	-	-	-	-	Res	quino-g1872_qnrS1	qnrS-1	qnrS1_1_AB187515	qnrS1	qnrS1.1_AB187515:100		quino-g1872_qnrS1	qnrS-1	qnrS1_1_AB187515	qnrS1	qnrS1.1_AB187515:100	Sen	-	-	-	-	-	Sen
H182840628		macro-g1731_mphA	mdf(A)[v],mph-(A)	mph(A)_2_U36578	mdf(A),mph(A)	mdf_A_.1_Y08743:97.81,mph_A_.1_D16251:100	Res	betaL-g0762_OXA-1,betaL-g0401_CTX-M-15	CTX-M-15;OXA-1,-	blaOXA-1_1_HQ170510,blaCTX-M-15_1_AY044436	blaCTX-M-15,blaOXA-1	blaCTX_M_15.1_AY044436:100,blaOXA_1.1_HQ170510:100	Res	betaL-g0762_OXA-1,betaL-g0401_CTX-M-15	CTX-M-15;OXA-1,-	blaOXA-1_1_HQ170510,blaCTX-M-15_1_AY044436	blaCTX-M-15,blaOXA-1	blaCTX_M_15.1_AY044436:100,blaOXA_1.1_HQ170510:100	Res	betaL-g0762_OXA-1,betaL-g0401_CTX-M-15	CTX-M-15;OXA-1,-	blaOXA-1_1_HQ170510,blaCTX-M-15_1_AY044436	blaCTX-M-15,blaOXA-1	blaCTX_M_15.1_AY044436:100,blaOXA_1.1_HQ170510:100		chlor-g2304_catB4	-	-	-	catB3.2_U13880:100	Res	quino-g1763_gyrA_ecol_Chr,quino-g1809_parC_ecol_Chr,amino-g0171_aac6-Ib-cr	gyrA_EC1[83:S-L,87:D-N],parC_EC1[80:S-I,84:E-V]	gyrA-S-83-L-Naladixic_acid_Ciprofloxacin,parC-E-84-V-Nalidixic_acid_Ciprofloxacin,parE-I-529-L-Nalidixic_acid_Ciprofloxacin	gyrA p.D87N,gyrA p.S83L,parC p.E84V,parC p.S80I,parE p.I529L,aac(6')-Ib-cr	aac_6___Ib_cr.1_DQ303918_2:100		quino-g1763_gyrA_ecol_Chr,quino-g1809_parC_ecol_Chr,amino-g0171_aac6-Ib-cr	gyrA_EC1[83:S-L,87:D-N],parC_EC1[80:S-I,84:E-V],aac(6')-Ib-cr	gyrA-S-83-L-Naladixic_acid_Ciprofloxacin,parC-E-84-V-Nalidixic_acid_Ciprofloxacin,parE-I-529-L-Nalidixic_acid_Ciprofloxacin	gyrA p.D87N,gyrA p.S83L,parC p.E84V,parC p.S80I,parE p.I529L,aac(6')-Ib-cr	aac_6___Ib_cr.1_DQ303918_2:100	Sen	-	-	-	-	-	Sen
H183340483		macro-g1731_mphA	mdf(A)[v],mph-(A)	mph(A)_2_U36578	mdf(A),mph(A)	mdf_A_.1_Y08743:97.97,mph_A_.1_D16251:100	Res	betaL-g0762_OXA-1,betaL-g0401_CTX-M-15,betaL-g2023_CMY-42	CTX-M-15;CMY-42[v];OXA-1,-	blaOXA-1_1_HQ170510,blaCTX-M-15_1_AY044436,blaCMY-145_1_KX470426	blaCMY-145,blaCTX-M-15,blaOXA-1	blaCMY_145.1_KX470426:100,blaCMY_98.1_KC603538:90.31,blaCTX_M_15.1_AY044436:100,blaOXA_1.1_HQ170510:100	Res	betaL-g0762_OXA-1,betaL-g0401_CTX-M-15,betaL-g2023_CMY-42	CTX-M-15;CMY-42[v];OXA-1,-	blaOXA-1_1_HQ170510,blaCTX-M-15_1_AY044436,blaCMY-145_1_KX470426	blaCMY-145,blaCTX-M-15,blaOXA-1	blaCMY_145.1_KX470426:100,blaCMY_98.1_KC603538:90.31,blaCTX_M_15.1_AY044436:100,blaOXA_1.1_HQ170510:100	Res	betaL-g0762_OXA-1,betaL-g0401_CTX-M-15,betaL-g2023_CMY-42	CTX-M-15;CMY-42[v];OXA-1,-	blaOXA-1_1_HQ170510,blaCTX-M-15_1_AY044436,blaCMY-145_1_KX470426	blaCMY-145,blaCTX-M-15,blaOXA-1	blaCMY_145.1_KX470426:100,blaCMY_98.1_KC603538:90.31,blaCTX_M_15.1_AY044436:100,blaOXA_1.1_HQ170510:100		chlor-g2304_catB4	-	-	-	catB3.2_U13880:100	Res	quino-g1809_parC_ecol_Chr,amino-g0171_aac6-Ib-cr	gyrA_EC2[83:S-L,87:D-N],parC_EC2[80:S-I]	gyrA-S-83-L-Naladixic_acid_Ciprofloxacin,parC-S-80-I-Nalidixic_acid_Ciprofloxacin,parE-S-458-A-Nalidixic_acid_Ciprofloxacin	gyrA p.D87N,gyrA p.S83L,parC p.S80I,parE p.S458A,aac(6')-Ib-cr	aac_6___Ib_cr.1_DQ303918_2:100		quino-g1809_parC_ecol_Chr,amino-g0171_aac6-Ib-cr	gyrA_EC2[83:S-L,87:D-N],parC_EC2[80:S-I],aac(6')-Ib-cr	gyrA-S-83-L-Naladixic_acid_Ciprofloxacin,parC-S-80-I-Nalidixic_acid_Ciprofloxacin,parE-S-458-A-Nalidixic_acid_Ciprofloxacin	gyrA p.D87N,gyrA p.S83L,parC p.S80I,parE p.S458A,aac(6')-Ib-cr	aac_6___Ib_cr.1_DQ303918_2:100	Sen	-	-	-	-	-	Sen
H183580568		macro-g1697_ermB,macro-g1731_mphA	erm(B)[v],mdf(A)[v],mph-(A)*,sat2A	erm(B)_18_X66468,mph(A)_1_D16251,mdf(A)_1_Y08743	erm(B),mdf(A),mph(A)	erm_B_.1_JN899585:99.86,mdf_A_.1_Y08743:98.13,mph_A_.1_D16251:100	Res	betaL-g0762_OXA-1,betaL-g0401_CTX-M-15	CTX-M-15;OXA-1,-	blaOXA-1_1_HQ170510,blaCTX-M-15_1_AY044436	blaCTX-M-15,blaOXA-1	blaCTX_M_15.1_AY044436:100,blaOXA_1.1_HQ170510:100	Res	betaL-g0762_OXA-1,betaL-g0401_CTX-M-15	CTX-M-15;OXA-1,-	blaOXA-1_1_HQ170510,blaCTX-M-15_1_AY044436	blaCTX-M-15,blaOXA-1	blaCTX_M_15.1_AY044436:100,blaOXA_1.1_HQ170510:100	Res	betaL-g0762_OXA-1,betaL-g0401_CTX-M-15	CTX-M-15;OXA-1,-	blaOXA-1_1_HQ170510,blaCTX-M-15_1_AY044436	blaCTX-M-15,blaOXA-1	blaCTX_M_15.1_AY044436:100,blaOXA_1.1_HQ170510:100		chlor-g2304_catB4	-	-	-	catB3.2_U13880:100	Res	amino-g0171_aac6-Ib-cr	gyrA_EC2[83:S-L,87:D-N],parC_EC2[57:S-T,80:S-I]	parC-S-80-I-Nalidixic_acid_Ciprofloxacin,parE-S-458-A-Nalidixic_acid_Ciprofloxacin	gyrA p.D87N,gyrA p.S83L,parC p.S57T,parC p.S80I,parE p.S458A,aac(6')-Ib-cr	aac_6___Ib_cr.1_DQ303918_2:100		amino-g0171_aac6-Ib-cr	gyrA_EC2[83:S-L,87:D-N],parC_EC2[57:S-T,80:S-I]	parC-S-80-I-Nalidixic_acid_Ciprofloxacin,parE-S-458-A-Nalidixic_acid_Ciprofloxacin	gyrA p.D87N,gyrA p.S83L,parC p.S57T,parC p.S80I,parE p.S458A,aac(6')-Ib-cr	aac_6___Ib_cr.1_DQ303918_2:100	Sen	-	-	-	-	-	Res
H183580569		-	mdf(A)[v],strA	-	mdf(A)	mdf_A_.1_Y08743:97.57	Res	betaL-g2225_TEM-1b	TEM-1,-	blaTEM-1B_1_AY458016	blaTEM-1B	blaTEM_1B.1_AY458016:100	Sen	betaL-g2225_TEM-1b	TEM-1,-	blaTEM-1B_1_AY458016	blaTEM-1B	blaTEM_1B.1_AY458016:100	Sen	betaL-g2225_TEM-1b	TEM-1,-	blaTEM-1B_1_AY458016	blaTEM-1B	blaTEM_1B.1_AY458016:100		-	-	-	-	-	Res	-	-	gyrA-A-67-S-Naladixic_acid	-	-		-	-	gyrA-A-67-S-Naladixic_acid	-	-	Sen	-	-	-	-	-	Sen
H183700467		macro-g1731_mphA	mdf(A)[v],mph-(A),strA	mph(A)_2_U36578,mdf(A)_1_Y08743	mdf(A),mph(A)	mdf_A_.1_Y08743:99.92,mph_A_.1_D16251:100	Res	betaL-g2225_TEM-1b,betaL-g0401_CTX-M-15	CTX-M-15;TEM-1,-	blaTEM-1B_1_AY458016,blaCTX-M-15_1_AY044436	blaCTX-M-15,blaTEM-1B	blaCTX_M_15.1_AY044436:100,blaTEM_1B.1_AY458016:100	Res	betaL-g2225_TEM-1b,betaL-g0401_CTX-M-15	CTX-M-15;TEM-1,-	blaTEM-1B_1_AY458016,blaCTX-M-15_1_AY044436	blaCTX-M-15,blaTEM-1B	blaCTX_M_15.1_AY044436:100,blaTEM_1B.1_AY458016:100	Res	betaL-g2225_TEM-1b,betaL-g0401_CTX-M-15	CTX-M-15;TEM-1,-	blaTEM-1B_1_AY458016,blaCTX-M-15_1_AY044436	blaCTX-M-15,blaTEM-1B	blaCTX_M_15.1_AY044436:100,blaTEM_1B.1_AY458016:100		chlor-g1554_catA1,-	catA-1	catA1_1_V00622	catA1	catA1.1_V00622:99.85	Res	-	-	parC-S-57-T-Nalidixic_acid_Ciprofloxacin,catA1_1_V00622	-	-		-	-	parC-S-57-T-Nalidixic_acid_Ciprofloxacin,catA1_1_V00622	-	-	Sen	-	-	-	-	-	Res
H184200453		macro-g1697_ermB,macro-g1731_mphA	erm(B)[v],mdf(A)[v],mph-(A)*	erm(B)_18_X66468,mdf(A)_1_Y08743	erm(B),mdf(A),mph(A)	erm_B_.1_JN899585:99.86,mdf_A_.1_Y08743:98.78,mph_A_.1_D16251:100	Res	betaL-g1367_TEM-158,betaL-g2023_CMY-42	CMY-42;TEM-190,-	blaCMY-42_1_HM146927,blaTEM-35_1_KP860986	blaCMY-42,blaTEM-35	blaCMY_42.1_HM146927:100,blaCMY_98.1_KC603538:94.17,blaTEM_35.1_KP860986:99.88	Res	betaL-g1367_TEM-158,betaL-g2023_CMY-42	CMY-42;TEM-190,-	blaCMY-42_1_HM146927,blaTEM-35_1_KP860986	blaCMY-42,blaTEM-35	blaCMY_42.1_HM146927:100,blaCMY_98.1_KC603538:94.17,blaTEM_35.1_KP860986:99.88	Res	betaL-g1367_TEM-158,betaL-g2023_CMY-42	CMY-42;TEM-190,-	blaCMY-42_1_HM146927,blaTEM-35_1_KP860986	blaCMY-42,blaTEM-35	blaCMY_42.1_HM146927:100,blaCMY_98.1_KC603538:94.17,blaTEM_35.1_KP860986:99.88		-	-	-	-	-	Res	quino-g1809_parC_ecol_Chr	gyrA_EC2[83:S-L,87:D-N],parC_EC2[80:S-I]	gyrA-S-83-L-Naladixic_acid_Ciprofloxacin,parC-S-80-I-Nalidixic_acid_Ciprofloxacin,parE-S-458-A-Nalidixic_acid_Ciprofloxacin	gyrA p.D87N,gyrA p.S83L,parC p.S80I,parE p.S458A	-		quino-g1809_parC_ecol_Chr	gyrA_EC2[83:S-L,87:D-N],parC_EC2[80:S-I]	gyrA-S-83-L-Naladixic_acid_Ciprofloxacin,parC-S-80-I-Nalidixic_acid_Ciprofloxacin,parE-S-458-A-Nalidixic_acid_Ciprofloxacin	gyrA p.D87N,gyrA p.S83L,parC p.S80I,parE p.S458A	-	Sen	-	-	-	-	-	Sen
H184720726		macro-g1731_mphA	mdf(A)[v],mph-(A)	mph(A)_2_U36578,mdf(A)_1_Y08743	mdf(A),mph(A)	mdf_A_.1_Y08743:98.13,mph_A_.1_D16251:100	Res	betaL-g2225_TEM-1b,betaL-g0401_CTX-M-15	CTX-M-15;TEM-1,-	blaTEM-1B_1_AY458016,blaCTX-M-15_1_AY044436	blaCTX-M-15,blaOXA-1,blaTEM-1B	blaCTX_M_15.1_AY044436:100,blaOXA_1.1_HQ170510:100,blaTEM_1B.1_AY458016:100	Res	betaL-g2225_TEM-1b,betaL-g0401_CTX-M-15	CTX-M-15;TEM-1,-	blaTEM-1B_1_AY458016,blaCTX-M-15_1_AY044436	blaCTX-M-15,blaOXA-1,blaTEM-1B	blaCTX_M_15.1_AY044436:100,blaOXA_1.1_HQ170510:100,blaTEM_1B.1_AY458016:100	Res	betaL-g2225_TEM-1b,betaL-g0401_CTX-M-15	CTX-M-15;TEM-1,-	blaTEM-1B_1_AY458016,blaCTX-M-15_1_AY044436	blaCTX-M-15,blaOXA-1,blaTEM-1B	blaCTX_M_15.1_AY044436:100,blaOXA_1.1_HQ170510:100,blaTEM_1B.1_AY458016:100		chlor-g2304_catB4	-	-	-	catB3.2_U13880:100	Res	-	parC_EC2[57:S-T]	parC-S-57-T-Nalidixic_acid_Ciprofloxacin	parC p.S57T	-		-	parC_EC2[57:S-T]	parC-S-57-T-Nalidixic_acid_Ciprofloxacin	parC p.S57T	-	Sen	-	-	-	-	-	Sen
H190100836		macro-g1697_ermB,macro-g1731_mphA	erm(B)[v],mph-(A)*,mdf(A)[v]	erm(B)_18_X66468,mph(A)_1_D16251,mdf(A)_1_Y08743	erm(B),mdf(A)	erm_B_.1_JN899585:99.86,mdf_A_.1_Y08743:99.92,mph_A_.1_D16251:100	Res	betaL-g0762_OXA-1,betaL-g0397_CTX-M-14	CTX-M-24;OXA-1,-	blaCTX-M-24_1_EF374096,blaOXA-1_1_HQ170510	blaCTX-M-14,blaCTX-M-24,blaOXA-1	blaCTX_M_24.1_EF374096:99.89,blaOXA_1.1_HQ170510:100	Res	betaL-g0762_OXA-1,betaL-g0397_CTX-M-14	CTX-M-24;OXA-1,-	blaCTX-M-24_1_EF374096,blaOXA-1_1_HQ170510	blaCTX-M-14,blaCTX-M-24,blaOXA-1	blaCTX_M_24.1_EF374096:99.89,blaOXA_1.1_HQ170510:100	Res	betaL-g0762_OXA-1,betaL-g0397_CTX-M-14	CTX-M-24;OXA-1,-	blaCTX-M-24_1_EF374096,blaOXA-1_1_HQ170510	blaCTX-M-14,blaCTX-M-24,blaOXA-1	blaCTX_M_24.1_EF374096:99.89,blaOXA_1.1_HQ170510:100		chlor-g2304_catB4	catB-3[v]	catB3_2_U13880	catB3	catB3.2_U13880:100	Res	quino-g1809_parC_ecol_Chr,amino-g0171_aac6-Ib-cr	gyrA_EC2[83:S-L,87:D-N],parC_EC2[80:S-I]	gyrA-S-83-L-Naladixic_acid_Ciprofloxacin,parC-S-80-I-Nalidixic_acid_Ciprofloxacin,parE-S-458-A-Nalidixic_acid_Ciprofloxacin,catB3_2_U13880	gyrA p.D87N,gyrA p.S83L,parC p.S80I,parE p.S458A,aac(6')-Ib-cr	aac_6___Ib_cr.1_DQ303918_2:100		quino-g1809_parC_ecol_Chr,amino-g0171_aac6-Ib-cr	gyrA_EC2[83:S-L,87:D-N],parC_EC2[80:S-I],aac(6')-Ib-cr	gyrA-S-83-L-Naladixic_acid_Ciprofloxacin,parC-S-80-I-Nalidixic_acid_Ciprofloxacin,parE-S-458-A-Nalidixic_acid_Ciprofloxacin,catB3_2_U13880	gyrA p.D87N,gyrA p.S83L,parC p.S80I,parE p.S458A,aac(6')-Ib-cr	aac_6___Ib_cr.1_DQ303918_2:100	Sen	-	-	-	-	-	Sen
H191200673		-	mdf(A)[v]	-	mdf(A)	mdf_A_.1_Y08743:97.89	Res	betaL-TEM-variant	TEM-1,-	-	-	blaTEM_1D.1_AF188200:100	Sen	betaL-TEM-variant	TEM-1,-	-	-	blaTEM_1D.1_AF188200:100	Sen	betaL-TEM-variant	TEM-1,-	-	-	blaTEM_1D.1_AF188200:100		-	-	-	-	-	Res	-	-	-	-	-		-	-	-	-	-	Sen	-	-	-	-	-	Sen
H191800463		-	mdf(A)[v]	mdf(A)_1_Y08743	mdf(A)	mdf_A_.1_Y08743:99.92	Res	betaL-g0285_CMY-2	CMY-2,-	blaCMY-2_1_X91840	blaCMY-2	blaCMY_2.1_X91840:100,blaCMY_98.1_KC603538:90.14	Res	betaL-g0285_CMY-2	CMY-2,-	blaCMY-2_1_X91840	blaCMY-2	blaCMY_2.1_X91840:100,blaCMY_98.1_KC603538:90.14	Res	betaL-g0285_CMY-2	CMY-2,-	blaCMY-2_1_X91840	blaCMY-2	blaCMY_2.1_X91840:100,blaCMY_98.1_KC603538:90.14		-	-	-	-	-	Res	quino-g1763_gyrA_ecol_Chr	gyrA_EC2[83:S-L]	gyrA-S-83-L-Naladixic_acid_Ciprofloxacin	gyrA p.S83L	-		quino-g1763_gyrA_ecol_Chr	gyrA_EC2[83:S-L]	gyrA-S-83-L-Naladixic_acid_Ciprofloxacin	gyrA p.S83L	-	Sen	-	-	-	-	-	Sen
H192500452		-	mdf(A)[v],strA	mdf(A)_1_Y08743	mdf(A)	mdf_A_.1_Y08743:99.92	Res	betaL-g1307_TEM-10	TEM-12,-	blaTEM-232_1_MH079593	blaTEM-10,blaTEM-143,blaTEM-1B,blaTEM-232	blaTEM_232.1_MH079593:99.88	Sen	betaL-g1307_TEM-10	TEM-12,-	blaTEM-232_1_MH079593	blaTEM-10,blaTEM-143,blaTEM-1B,blaTEM-232	blaTEM_232.1_MH079593:99.88	Res	betaL-g1307_TEM-10	TEM-12,-	blaTEM-232_1_MH079593	blaTEM-10,blaTEM-143,blaTEM-1B,blaTEM-232	blaTEM_232.1_MH079593:99.88		chlor-g1554_catA1,-	catA-1	catA1_1_V00622	catA1	catA1.1_V00622:99.85	Res	quino-g1809_parC_ecol_Chr	gyrA_EC2[83:S-L,87:D-N],parC_EC2[80:S-I]	gyrA-S-83-L-Naladixic_acid_Ciprofloxacin,parC-S-80-I-Nalidixic_acid_Ciprofloxacin,catA1_1_V00622	gyrA p.D87N,gyrA p.S83L,parC p.S80I	-		quino-g1809_parC_ecol_Chr	gyrA_EC2[83:S-L,87:D-N],parC_EC2[80:S-I]	gyrA-S-83-L-Naladixic_acid_Ciprofloxacin,parC-S-80-I-Nalidixic_acid_Ciprofloxacin,catA1_1_V00622	gyrA p.D87N,gyrA p.S83L,parC p.S80I	-	Sen	-	-	-	-	-	Sen
H192540637		macro-g1731_mphA	mdf(A)[v],mph-(A)*	mph(A)_1_D16251	mdf(A),mph(A)	mdf_A_.1_Y08743:97.97,mph_A_.1_D16251:100	Res	betaL-g0401_CTX-M-15,betaL-g0709_NDM-5	CTX-M-15,NDM-5	blaNDM-17_1_KX812714,blaNDM-5_1_JN104597,blaNDM-24_1_MH450215,blaCTX-M-15_1_AY044436	blaCTX-M-15	blaCTX_M_15.1_AY044436:100,blaNDM_5.1_JN104597:100	Res	betaL-g0401_CTX-M-15,betaL-g0709_NDM-5	CTX-M-15,NDM-5	blaNDM-17_1_KX812714,blaNDM-5_1_JN104597,blaNDM-24_1_MH450215,blaCTX-M-15_1_AY044436	blaCTX-M-15	blaCTX_M_15.1_AY044436:100,blaNDM_5.1_JN104597:100	Res	betaL-g0401_CTX-M-15,betaL-g0709_NDM-5	CTX-M-15,NDM-5	blaNDM-17_1_KX812714,blaNDM-5_1_JN104597,blaNDM-24_1_MH450215,blaCTX-M-15_1_AY044436	blaCTX-M-15	blaCTX_M_15.1_AY044436:100,blaNDM_5.1_JN104597:100		-	-	-	-	-	Res	quino-g1809_parC_ecol_Chr	gyrA_EC2[83:S-L,87:D-N],parC_EC2[80:S-I]	gyrA-S-83-L-Naladixic_acid_Ciprofloxacin,parC-S-80-I-Nalidixic_acid_Ciprofloxacin,parE-S-458-A-Nalidixic_acid_Ciprofloxacin	gyrA p.D87N,gyrA p.S83L,parC p.S80I,parE p.S458A	-		quino-g1809_parC_ecol_Chr	gyrA_EC2[83:S-L,87:D-N],parC_EC2[80:S-I]	gyrA-S-83-L-Naladixic_acid_Ciprofloxacin,parC-S-80-I-Nalidixic_acid_Ciprofloxacin,parE-S-458-A-Nalidixic_acid_Ciprofloxacin	gyrA p.D87N,gyrA p.S83L,parC p.S80I,parE p.S458A	-	Sen	-	-	-	-	-	Sen
H192820798		macro-g1731_mphA	mdf(A)[v],mph-(A)	mph(A)_2_U36578,mdf(A)_1_Y08743	mdf(A),mph(A)	mdf_A_.1_Y08743:99.92,mph_A_.1_D16251:100	Res	betaL-g0762_OXA-1,betaL-g0401_CTX-M-15,betaL-g0709_NDM-5	CTX-M-15;OXA-1,NDM-5	blaOXA-1_1_HQ170510,blaNDM-5_1_JN104597,blaCTX-M-15_1_AY044436	blaCTX-M-15,blaNDM-5,blaOXA-1	blaCTX_M_15.1_AY044436:100,blaNDM_5.1_JN104597:100,blaOXA_1.1_HQ170510:100	Res	betaL-g0762_OXA-1,betaL-g0401_CTX-M-15,betaL-g0709_NDM-5	CTX-M-15;OXA-1,NDM-5	blaOXA-1_1_HQ170510,blaNDM-5_1_JN104597,blaCTX-M-15_1_AY044436	blaCTX-M-15,blaNDM-5,blaOXA-1	blaCTX_M_15.1_AY044436:100,blaNDM_5.1_JN104597:100,blaOXA_1.1_HQ170510:100	Res	betaL-g0762_OXA-1,betaL-g0401_CTX-M-15,betaL-g0709_NDM-5	CTX-M-15;OXA-1,NDM-5	blaOXA-1_1_HQ170510,blaNDM-5_1_JN104597,blaCTX-M-15_1_AY044436	blaCTX-M-15,blaNDM-5,blaOXA-1	blaCTX_M_15.1_AY044436:100,blaNDM_5.1_JN104597:100,blaOXA_1.1_HQ170510:100		chlor-g1554_catA1,chlor-g2304_catB4	catA-1	catA1_1_V00622	catA1	catA1.1_V00622:99.85,catB3.2_U13880:100	Res	quino-g1809_parC_ecol_Chr,amino-g0171_aac6-Ib-cr	gyrA_EC2[83:S-L,87:D-N],parC_EC2[80:S-I]	gyrA-S-83-L-Naladixic_acid_Ciprofloxacin,parC-S-80-I-Nalidixic_acid_Ciprofloxacin,parE-S-458-A-Nalidixic_acid_Ciprofloxacin,catA1_1_V00622	gyrA p.D87N,gyrA p.S83L,parC p.S80I,parE p.S458A,aac(6')-Ib-cr	aac_6___Ib_cr.1_DQ303918_2:100		quino-g1809_parC_ecol_Chr,amino-g0171_aac6-Ib-cr	gyrA_EC2[83:S-L,87:D-N],parC_EC2[80:S-I],aac(6')-Ib-cr	gyrA-S-83-L-Naladixic_acid_Ciprofloxacin,parC-S-80-I-Nalidixic_acid_Ciprofloxacin,parE-S-458-A-Nalidixic_acid_Ciprofloxacin,catA1_1_V00622	gyrA p.D87N,gyrA p.S83L,parC p.S80I,parE p.S458A,aac(6')-Ib-cr	aac_6___Ib_cr.1_DQ303918_2:100	Sen	-	-	-	-	-	Sen
H193080594		-	mdf(A)[v]	-	mdf(A)	mdf_A_.1_Y08743:97.97	Res	betaL-g2228_TEM-52b	TEM-52,-	blaTEM-52B_1_AF027199	blaTEM-52B	blaTEM_52B.1_AF027199:100	Res	betaL-g2228_TEM-52b	TEM-52,-	blaTEM-52B_1_AF027199	blaTEM-52B	blaTEM_52B.1_AF027199:100	Res	betaL-g2228_TEM-52b	TEM-52,-	blaTEM-52B_1_AF027199	blaTEM-52B	blaTEM_52B.1_AF027199:100		-	-	-	-	-	Res	quino-g1809_parC_ecol_Chr	gyrA_EC2[u],parC_EC2[80:S-I]	gyrA-S-83-L-Naladixic_acid_Ciprofloxacin,parC-S-80-I-Nalidixic_acid_Ciprofloxacin	gyrA p.S83L,parC p.S80I	-		quino-g1809_parC_ecol_Chr	gyrA_EC2[u],parC_EC2[80:S-I]	gyrA-S-83-L-Naladixic_acid_Ciprofloxacin,parC-S-80-I-Nalidixic_acid_Ciprofloxacin	gyrA p.S83L,parC p.S80I	-	Sen	-	-	-	-	-	Sen
H193400594		-	mdf(A)[v],strA	mdf(A)_1_Y08743	mdf(A)	mdf_A_.1_Y08743:98.13	Res	betaL-g2226_TEM-1c	TEM-117-p*,-	blaTEM-40_1_FR717535	blaTEM-40	blaTEM_40.1_FR717535:100	Sen	betaL-g2226_TEM-1c	TEM-117-p*,-	blaTEM-40_1_FR717535	blaTEM-40	blaTEM_40.1_FR717535:100	Sen	betaL-g2226_TEM-1c	TEM-117-p*,-	blaTEM-40_1_FR717535	blaTEM-40	blaTEM_40.1_FR717535:100		-	-	-	-	-	Res	-	-	gyrA-A-67-S-Naladixic_acid	-	-		-	-	gyrA-A-67-S-Naladixic_acid	-	-	Sen	-	-	-	-	-	Sen
H193740408		macro-g1731_mphA	mdf(A)[v],mph-(A),strA	mph(A)_2_U36578,mdf(A)_1_Y08743	mdf(A),mph(A)	mdf_A_.1_Y08743:98.13,mph_A_.1_D16251:100	Res	betaL-g0413_CTX-M-27	CTX-M-27,-	blaCTX-M-27_1_AY156923	blaCTX-M-27	blaCTX_M_27.1_AY156923:100	Res	betaL-g0413_CTX-M-27	CTX-M-27,-	blaCTX-M-27_1_AY156923	blaCTX-M-27	blaCTX_M_27.1_AY156923:100	Res	betaL-g0413_CTX-M-27	CTX-M-27,-	blaCTX-M-27_1_AY156923	blaCTX-M-27	blaCTX_M_27.1_AY156923:100		-	-	-	-	-	Res	-	-	-	-	-		-	-	-	-	-	Sen	-	-	-	-	-	Sen
H193820773		macro-g1731_mphA	mdf(A)[v],mph-(A)	mph(A)_2_U36578,mdf(A)_1_Y08743	mdf(A),mph(A)	mdf_A_.1_Y08743:99.92,mph_A_.1_D16251:100	Res	betaL-g2225_TEM-1b,betaL-g0709_NDM-5,betaL-g2023_CMY-42	CMY-42;TEM-1,NDM-5	blaNDM-17_1_KX812714,blaCMY-42_1_HM146927,blaTEM-1B_1_AY458016,blaNDM-5_1_JN104597,blaNDM-24_1_MH450215	blaCMY-42,blaTEM-1B	blaCMY_42.1_HM146927:100,blaNDM_5.1_JN104597:100,blaTEM_1B.1_AY458016:100	Res	betaL-g2225_TEM-1b,betaL-g0709_NDM-5,betaL-g2023_CMY-42	CMY-42;TEM-1,NDM-5	blaNDM-17_1_KX812714,blaCMY-42_1_HM146927,blaTEM-1B_1_AY458016,blaNDM-5_1_JN104597,blaNDM-24_1_MH450215	blaCMY-42,blaTEM-1B	blaCMY_42.1_HM146927:100,blaNDM_5.1_JN104597:100,blaTEM_1B.1_AY458016:100	Res	betaL-g2225_TEM-1b,betaL-g0709_NDM-5,betaL-g2023_CMY-42	CMY-42;TEM-1,NDM-5	blaNDM-17_1_KX812714,blaCMY-42_1_HM146927,blaTEM-1B_1_AY458016,blaNDM-5_1_JN104597,blaNDM-24_1_MH450215	blaCMY-42,blaTEM-1B	blaCMY_42.1_HM146927:100,blaNDM_5.1_JN104597:100,blaTEM_1B.1_AY458016:100		-	-	-	-	-	Res	quino-g1809_parC_ecol_Chr	gyrA_EC2[83:S-L,87:D-N],parC_EC2[80:S-I]	gyrA-S-83-L-Naladixic_acid_Ciprofloxacin,parC-S-80-I-Nalidixic_acid_Ciprofloxacin,parE-S-458-A-Nalidixic_acid_Ciprofloxacin	gyrA p.D87N,gyrA p.S83L,parC p.S80I,parE p.S458A	-		quino-g1809_parC_ecol_Chr	gyrA_EC2[83:S-L,87:D-N],parC_EC2[80:S-I]	gyrA-S-83-L-Naladixic_acid_Ciprofloxacin,parC-S-80-I-Nalidixic_acid_Ciprofloxacin,parE-S-458-A-Nalidixic_acid_Ciprofloxacin	gyrA p.D87N,gyrA p.S83L,parC p.S80I,parE p.S458A	-	Sen	-	-	-	-	-	Res
H193920617		macro-g1731_mphA	mdf(A)[v],mph-(A),strA	mph(A)_2_U36578,mdf(A)_1_Y08743	mdf(A),mph(A)	mdf_A_.1_Y08743:99.92,mph_A_.1_D16251:100	Res	betaL-g0762_OXA-1,betaL-g0285_CMY-2,betaL-g0401_CTX-M-15	CTX-M-15;CMY-2[v];OXA-1,-	blaOXA-1_1_HQ170510,blaCTX-M-15_1_AY044436	blaCMY-111,blaCMY-132,blaCMY-133,blaCMY-140,blaCMY-146,blaCMY-147,blaCMY-156,blaCMY-17,blaCMY-2,blaCMY-22,blaCMY-23,blaCMY-30,blaCMY-31,blaCMY-32,blaCMY-33,blaCMY-42,blaCMY-44,blaCMY-56,blaCMY-57,blaCMY-58,blaCMY-59,blaCMY-69,blaCMY-94,blaCMY-95,blaCTX-M-15,blaOXA-1	blaCMY_42.1_HM146927:100,blaCTX_M_15.1_AY044436:100,blaOXA_1.1_HQ170510:100	Res	betaL-g0762_OXA-1,betaL-g0285_CMY-2,betaL-g0401_CTX-M-15	CTX-M-15;CMY-2[v];OXA-1,-	blaOXA-1_1_HQ170510,blaCTX-M-15_1_AY044436	blaCMY-111,blaCMY-132,blaCMY-133,blaCMY-140,blaCMY-146,blaCMY-147,blaCMY-156,blaCMY-17,blaCMY-2,blaCMY-22,blaCMY-23,blaCMY-30,blaCMY-31,blaCMY-32,blaCMY-33,blaCMY-42,blaCMY-44,blaCMY-56,blaCMY-57,blaCMY-58,blaCMY-59,blaCMY-69,blaCMY-94,blaCMY-95,blaCTX-M-15,blaOXA-1	blaCMY_42.1_HM146927:100,blaCTX_M_15.1_AY044436:100,blaOXA_1.1_HQ170510:100	Res	betaL-g0762_OXA-1,betaL-g0285_CMY-2,betaL-g0401_CTX-M-15	CTX-M-15;CMY-2[v];OXA-1,-	blaOXA-1_1_HQ170510,blaCTX-M-15_1_AY044436	blaCMY-111,blaCMY-132,blaCMY-133,blaCMY-140,blaCMY-146,blaCMY-147,blaCMY-156,blaCMY-17,blaCMY-2,blaCMY-22,blaCMY-23,blaCMY-30,blaCMY-31,blaCMY-32,blaCMY-33,blaCMY-42,blaCMY-44,blaCMY-56,blaCMY-57,blaCMY-58,blaCMY-59,blaCMY-69,blaCMY-94,blaCMY-95,blaCTX-M-15,blaOXA-1	blaCMY_42.1_HM146927:100,blaCTX_M_15.1_AY044436:100,blaOXA_1.1_HQ170510:100		chlor-g2304_catB4	-	-	-	catB3.2_U13880:100	Res	quino-g1809_parC_ecol_Chr,amino-g0171_aac6-Ib-cr	gyrA_EC2[83:S-L,87:D-N],parC_EC2[80:S-I]	parC-S-80-I-Nalidixic_acid_Ciprofloxacin,parE-S-458-A-Nalidixic_acid_Ciprofloxacin	gyrA p.D87N,gyrA p.S83L,parC p.S80I,parE p.S458A,aac(6')-Ib-cr	aac_6___Ib_cr.1_DQ303918_2:100		quino-g1809_parC_ecol_Chr,amino-g0171_aac6-Ib-cr	gyrA_EC2[83:S-L,87:D-N],parC_EC2[80:S-I],aac(6')-Ib-cr	parC-S-80-I-Nalidixic_acid_Ciprofloxacin,parE-S-458-A-Nalidixic_acid_Ciprofloxacin	gyrA p.D87N,gyrA p.S83L,parC p.S80I,parE p.S458A,aac(6')-Ib-cr	aac_6___Ib_cr.1_DQ303918_2:100	Sen	-	-	-	-	-	Sen
[truncated: 35 more columns]
