# Supplementary material for: Harmonisation of in-silico next-generation sequencing based methods for diagnostics and surveillance
Source: Sci Rep. 2022 Aug 23;12:14372. doi: 10.1038/s41598-022-16760-9 (PMC9396611; doi:10.1038/s41598-022-16760-9)
Supplement: Supplementary file 4 — Supplementary Information 4. [file 41598_2022_16760_MOESM4_ESM.xlsx]

## Sheet: WBVR
Supplementary Table 4: Questionnaire response by operators. Scores from each institute is provided in the separate tabs.
	APHA Seqfinder/Abricate(APHA)	Genefinder(PHE)	BLAST(WBVR)	Resfinder/Pointfinder(NVI)	ARIBA(UCM)
1- First impressions when open the results table	4	4	5	3	1
2. How easy was it to find your results in the output file?	5	5	5	5	2
3. How easy did you find it to link the gene/mutation to your phenotype?	5	4	5	4	4
4. How do you think a non-related to the subject individual will find understanding pipeline outputs?	4	3	4	4	1
5.- Availability of QC metrics such as mean coverage, etc	5	2	1	3	5
6. Time used to extract the information	5	5	5	5	3
7. What is your preferred pipeline?	4	4	4	4	2
PIPELINE NORMALLY USED: BLAST

## Sheet: NVI
Supplementary Table 4: Questionnaire response by operators. Scores from each institute is provided in the separate tabs.
	APHA Seqfinder/Abricate(APHA)	Genefinder(PHE)	BLAST(WBVR)	Resfinder/Pointfinder(NVI)	ARIBA(UCM)
1- First impressions when open the results table	4	5	5	5	3
2. How easy was it to find your results in the output file?	5	5	5	5	3
3. How easy did you find it to link the gene/mutation to your phenotype?	4	5	5	5	4
4. How do you think a non-related to the subject individual will find understanding pipeline outputs?	4	4	5	4	3
5.- Availability of QC metrics such as mean coverage, etc	5	5	1	2	4
6. Time used to extract the information	5	5	5	5	5
7. What is your preferred pipeline?	4	5	3	5	3
PIPELINE NORMALLY USED: Resfinder/Pointfinder

## Sheet: IP
Supplementary Table 4: Questionnaire response by operators. Scores from each institute is provided in the separate tabs.
	APHA Seqfinder/Abricate(APHA)	Genefinder(PHE)	BLAST(WBVR)	Resfinder/Pointfinder(NVI)	ARIBA(UCM)
1- First impressions when open the results table	5	2	4	3	2
2. How easy was it to find your results in the output file?	5	3	4	3	2
3. How easy did you find it to link the gene/mutation to your phenotype?	3.5	3	4	3	2
4. How do you think a non-related to the subject individual will find understanding pipeline outputs?	4	2	4	4	2
5.- Availability of QC metrics such as mean coverage, etc	3	4	1	3	5
6. Time used to extract the information	4	3	4	4	2
7. What is your preferred pipeline?	3	4	5	5	3
PIPELINE NORMALLY USED: Resfinder/Pointfinder

## Sheet: APHA
Supplementary Table 4: Questionnaire response by operators. Scores from each institute is provided in the separate tabs.
	APHA Seqfinder/Abricate(APHA)	Genefinder(PHE)	BLAST(WBVR)	Resfinder/Pointfinder(NVI)	ARIBA(UCM)
1- First impressions when open the results table	4	2	5	4	2
2. How easy was it to find your results in the output file?	4	3	5	5	3
3. How easy did you find it to link the gene/mutation to your phenotype?	4	3	4	4	3
4. How do you think a non-related to the subject individual will find understanding pipeline outputs?	2	2	5	3	2
5.- Availability of QC metrics such as mean coverage, etc	5	5	1	3	3
6. Time used to extract the information	3	2	4	3	2
7. What is your preferred pipeline?	4	1	5	4	1
PIPELINE NORMALLY USED: APHA Seqfinder/Abricate

## Sheet: UoS
Supplementary Table 4: Questionnaire response by operators. Scores from each institute is provided in the separate tabs.
	APHA Seqfinder/Abricate(APHA)	Genefinder(PHE)	BLAST(WBVR)	Resfinder/Pointfinder(NVI)	ARIBA(UCM)
1- First impressions when open the results table	4	3	3	2	2
2. How easy was it to find your results in the output file?	4	4	3	3	3
3. How easy did you find it to link the gene/mutation to your phenotype?	4	3	4	3	1
4. How do you think a non-related to the subject individual will find understanding pipeline outputs?	3	2	2	2	2
5.- Availability of QC metrics such as mean coverage, etc	5	5	1	1	1
6. Time used to extract the information	3	4	3	2	3
7. What is your preferred pipeline?	4	4	3	2	2
PIPELINE NORMALLY USED: Resfinder/Pointfinder

## Sheet: ANSES
Supplementary Table 4: Questionnaire response by operators. Scores from each institute is provided in the separate tabs.
	APHA Seqfinder/Abricate(APHA)	Genefinder(PHE)	BLAST(WBVR)	Resfinder/Pointfinder(NVI)	ARIBA(UCM)
1- First impressions when open the results table	5	5	5	2	1
2. How easy was it to find your results in the output file?	4	5	3	3	1
3. How easy did you find it to link the gene/mutation to your phenotype?	4	5	3	3	1
4. How do you think a non-related to the subject individual will find understanding pipeline outputs?	5	5	2	4	1
5.- Availability of QC metrics such as mean coverage, etc	5	5	1	5	4
6. Time used to extract the information	5	5	2	4	1
7. What is your preferred pipeline?	4	5	2	3	1
PIPELINE NORMALLY USED: Resfinder/Pointfinder

## Sheet: UCM
Supplementary Table 4: Questionnaire response by operators. Scores from each institute is provided in the separate tabs.
	APHA Seqfinder/Abricate(APHA)	Genefinder(PHE)	BLAST(WBVR)	Resfinder/Pointfinder(NVI)	ARIBA(UCM)
1- First impressions when open the results table	3	5	3	4	2
2. How easy was it to find your results in the output file?	4	5	4	4	4
3. How easy did you find it to link the gene/mutation to your phenotype?	3	4	5	4	2
4. How do you think a non-related to the subject individual will find understanding pipeline outputs?	3	3	4	4	2
5.- Availability of QC metrics such as mean coverage, etc	5	5	1	3	5
6. Time used to extract the information	3	5	3	3	2
7. What is your preferred pipeline?	3	5	3	4	3
PIPELINE NORMALLY USED: ARIBA

## Sheet: BfR
Supplementary Table 4: Questionnaire response by operators. Scores from each institute is provided in the separate tabs.
	APHA Seqfinder/Abricate(APHA)	Genefinder(PHE)	BLAST(WBVR)	Resfinder/Pointfinder(NVI)	ARIBA(UCM)
1- First impressions when open the results table	5	5	3	4	2
2. How easy was it to find your results in the output file?	5	5	5	5	2
3. How easy did you find it to link the gene/mutation to your phenotype?	5	3	1	5	5
4. How do you think a non-related to the subject individual will find understanding pipeline outputs?	3	3	3	3	1
5.- Availability of QC metrics such as mean coverage, etc	5	2	1	4	4
6. Time used to extract the information	5	5	3	2	1
7. What is your preferred pipeline?	5	4	3	4	2
PIPELINE NORMALLY USED: Resfinder/Pointfinder

## Sheet: PHE
Supplementary Table 4: Questionnaire response by operators. Scores from each institute is provided in the separate tabs.
	APHA Seqfinder/Abricate(APHA)	Genefinder(PHE)	BLAST(WBVR)	Resfinder/Pointfinder(NVI)	ARIBA(UCM)
1- First impressions when open the results table	4	5	5	3	4
2. How easy was it to find your results in the output file?	4	5	5	3	3
3. How easy did you find it to link the gene/mutation to your phenotype?	4	5	5	3	3
4. How do you think a non-related to the subject individual will find understanding pipeline outputs?	3	3	4	2	2
5.- Availability of QC metrics such as mean coverage, etc	5	5	3	4	5
6. Time used to extract the information	4	4	5	3	3
7. What is your preferred pipeline?	3	5	3	2	4
PIPELINE NORMALLY USED: GeneFinder
